# Supplementary material for: The role of costimulatory molecules in glioma biology and immune microenvironment
Source: Front Genet. 2022 Nov 9;13:1024922. doi: 10.3389/fgene.2022.1024922 (PMC9682268; doi:10.3389/fgene.2022.1024922)
Supplement: Supplementary file 4 [file Table1.xlsx]

## Sheet: CGGA_325
CGGA_ID	PRS_type	Histology	Grade	Gender	Age	OS	Censor	Radio_status	Chemo_status	IDH_mutation_status
CGGA_1001	Primary	GBM	WHO IV	Male	11	3288	0	0	1	Wildtype
CGGA_1006	Primary	AOA	WHO III	Male	42	254	1	1	1	Wildtype
Supplementary Table 1: The detailed clinicopathological parameters of patients.
CGGA_1007	Primary	GBM	WHO IV	Female	57	345	1	1	1	Wildtype
CGGA_1011	Primary	GBM	WHO IV	Female	46	109	1	1	0	Wildtype
CGGA_1015	Primary	GBM	WHO IV	Male	62	164	1	1	0	Wildtype
CGGA_1019	Recurrent	rGBM	WHO IV	Male	60	212	1	0	1	Wildtype
CGGA_1022	Recurrent	rA	WHO II	Female	62	3265	0	0	1	Wildtype
CGGA_1023	Primary	GBM	WHO IV	Female	56	681	1	1	1	Wildtype
CGGA_1024	Primary	GBM	WHO IV	Male	64	3074	1	1	1	Wildtype
CGGA_1026	Primary	GBM	WHO IV	Male	57	1570	1	1	1	Wildtype
CGGA_1034	Primary	AA	WHO III	Male	23	753	1	1	0	Wildtype
CGGA_1035	Primary	GBM	WHO IV	Female	60	567	1	1	1	Wildtype
CGGA_1039	Primary	GBM	WHO IV	Male	40	727	1	0	1	Wildtype
CGGA_1045	Primary	GBM	WHO IV	Male	79	348	1	1	1	Wildtype
CGGA_1049	Primary	GBM	WHO IV	Male	58	809	1	1	1	Wildtype
CGGA_1052	Primary	OA	WHO II	Male	41	2964	0	NA	NA	Mutant
CGGA_1072	Primary	GBM	WHO IV	Male	26	1090	1	1	1	Wildtype
CGGA_1077	Primary	GBM	WHO IV	Male	47	591	1	1	0	Wildtype
CGGA_1078	Recurrent	rGBM	WHO IV	Female	61	315	1	1	1	Wildtype
CGGA_1079	Primary	AOA	WHO III	Male	38	471	1	NA	NA	Wildtype
CGGA_1081	Recurrent	rAA	WHO III	Female	30	216	1	1	0	Wildtype
CGGA_1083	Primary	GBM	WHO IV	Male	59	450	1	1	1	Wildtype
CGGA_1091	Primary	GBM	WHO IV	Female	51	1116	1	1	1	Wildtype
CGGA_1109	Primary	GBM	WHO IV	Male	42	1348	1	NA	NA	Wildtype
CGGA_1124	Primary	GBM	WHO IV	Male	47	484	1	1	1	Wildtype
CGGA_1139	Primary	GBM	WHO IV	Female	53	1196	1	1	1	Wildtype
CGGA_1140	Recurrent	rAA	WHO III	Female	49	921	1	0	1	Wildtype
CGGA_1145	Recurrent	rAA	WHO III	Male	41	239	1	1	1	Wildtype
CGGA_1171	Primary	GBM	WHO IV	Male	40	412	1	1	1	Wildtype
CGGA_1177	Recurrent	rGBM	WHO IV	Male	40	449	1	1	1	Wildtype
CGGA_1180	Primary	GBM	WHO IV	Female	48	2628	0	1	1	Wildtype
CGGA_1188	Secondary	sGBM	WHO IV	Female	30	256	1	1	1	Mutant
CGGA_1214	Primary	GBM	WHO IV	Female	49	604	1	1	1	Wildtype
CGGA_1216	Primary	GBM	WHO IV	Male	44	312	1	1	1	Wildtype
CGGA_1218	Secondary	sGBM	WHO IV	Male	53	286	1	0	1	Wildtype
CGGA_1224	Primary	GBM	WHO IV	Male	57	271	1	1	1	Wildtype
CGGA_1234	Primary	GBM	WHO IV	Male	32	705	1	1	1	Wildtype
CGGA_1237	Primary	GBM	WHO IV	Male	62	296	1	1	1	Wildtype
CGGA_1240	Primary	GBM	WHO IV	Male	33	19	1	0	0	Wildtype
CGGA_1251	Primary	GBM	WHO IV	Female	42	272	1	1	1	Wildtype
CGGA_1258	Primary	GBM	WHO IV	Male	42	114	1	0	0	Wildtype
CGGA_1263	Primary	AA	WHO III	Male	50	772	1	1	0	Wildtype
CGGA_1270	Primary	GBM	WHO IV	Female	60	188	1	1	1	Wildtype
CGGA_1271	Recurrent	rGBM	WHO IV	Male	17	523	1	1	1	Wildtype
CGGA_1272	Secondary	sGBM	WHO IV	Male	32	124	1	0	1	Mutant
CGGA_1280	Primary	AA	WHO III	Male	74	447	1	1	1	Wildtype
CGGA_1281	Primary	AOA	WHO III	Male	45	2429	0	1	1	Wildtype
CGGA_1283	Secondary	sGBM	WHO IV	Male	17	20	1	1	1	Wildtype
CGGA_1284	Primary	AA	WHO III	Male	73	97	1	0	1	Wildtype
CGGA_1285	Recurrent	rGBM	WHO IV	Female	58	79	1	0	0	Wildtype
CGGA_1292	Primary	AOA	WHO III	Male	17	2421	0	1	1	Wildtype
CGGA_1299	Primary	GBM	WHO IV	Male	54	550	1	1	1	Wildtype
CGGA_1301	Secondary	sGBM	WHO IV	Male	48	239	1	1	1	Wildtype
CGGA_1313	Primary	GBM	WHO IV	Male	42	379	1	1	1	Wildtype
CGGA_1320	Primary	GBM	WHO IV	Male	19	59	1	0	1	Wildtype
CGGA_1332	Primary	GBM	WHO IV	Female	55	510	0	0	1	Wildtype
CGGA_1338	Primary	GBM	WHO IV	Female	61	1122	1	1	1	Wildtype
CGGA_1340	Primary	AOA	WHO III	Male	35	1109	1	1	1	Wildtype
CGGA_1342	Primary	GBM	WHO IV	Male	47	2345	0	1	1	Wildtype
CGGA_1343	Recurrent	rGBM	WHO IV	Male	34	94	1	1	1	Wildtype
CGGA_1346	Secondary	sGBM	WHO IV	Female	57	284	1	1	1	Wildtype
CGGA_1370	Recurrent	rGBM	WHO IV	Male	43	2310	0	0	1	Wildtype
CGGA_1393	Secondary	sGBM	WHO IV	Male	41	275	1	1	1	Wildtype
CGGA_1408	Primary	AOA	WHO III	Female	64	1362	1	1	1	Wildtype
CGGA_1411	Recurrent	rAA	WHO III	Female	40	329	1	1	1	Wildtype
CGGA_235	Primary	OA	WHO II	Male	24	2340	1	1	1	Mutant
CGGA_269	Primary	A	WHO II	Female	45	2932	0	1	0	Wildtype
CGGA_272	Secondary	sGBM	WHO IV	Male	51	238	1	1	0	Wildtype
CGGA_274	Primary	GBM	WHO IV	Female	55	610	0	1	1	Wildtype
CGGA_276	Primary	O	WHO II	Male	44	529	0	0	0	Mutant
CGGA_309	NA	NA	NA	Male	44	139	1	1	1	Wildtype
CGGA_318	Secondary	sGBM	WHO IV	Female	40	222	1	NA	0	Wildtype
CGGA_323	Primary	O	WHO II	Female	48	4023	0	0	0	Wildtype
CGGA_330	Primary	AOA	WHO III	Male	45	1121	1	1	1	Wildtype
CGGA_413	Primary	GBM	WHO IV	Male	54	183	0	1	1	Wildtype
CGGA_426	Primary	AA	WHO III	Male	50	1560	1	1	1	Wildtype
CGGA_448	Primary	AOA	WHO III	Male	64	354	1	1	1	Wildtype
CGGA_483	Primary	GBM	WHO IV	Female	59	277	1	1	1	Wildtype
CGGA_488	Primary	AOA	WHO III	Male	23	435	1	1	1	Wildtype
CGGA_493	Primary	A	WHO II	Female	32	2382	1	1	1	Mutant
CGGA_494	Primary	GBM	WHO IV	Female	58	3802	0	1	1	Wildtype
CGGA_495	NA	NA	NA	Male	53	295	1	0	0	Wildtype
CGGA_499	Primary	GBM	WHO IV	Male	51	122	1	1	0	Wildtype
CGGA_525	Primary	GBM	WHO IV	Male	61	138	1	1	0	Wildtype
CGGA_541	Primary	OA	WHO II	Female	36	3741	0	1	1	Wildtype
CGGA_564	Primary	AA	WHO III	Male	47	679	1	1	1	Wildtype
CGGA_565	Primary	AOA	WHO III	Male	51	3605	0	1	1	Wildtype
CGGA_578	Primary	AOA	WHO III	Female	61	362	1	1	1	Wildtype
CGGA_599	Primary	AO	WHO III	Female	66	418	1	1	0	Wildtype
CGGA_604	Primary	GBM	WHO IV	Male	46	381	1	1	1	Wildtype
CGGA_616	Primary	AA	WHO III	Male	43	952	1	1	1	Wildtype
CGGA_624	Recurrent	rGBM	WHO IV	Female	50	122	1	NA	NA	Wildtype
CGGA_630	Recurrent	rAO	WHO III	Male	43	3668	0	1	0	Mutant
CGGA_633	Primary	O	WHO II	Female	56	1812	1	1	1	Wildtype
CGGA_638	Primary	O	WHO II	Male	42	2386	0	1	0	Mutant
CGGA_643	Primary	AOA	WHO III	Male	56	331	1	1	1	Wildtype
CGGA_658	Primary	GBM	WHO IV	Male	55	372	1	1	0	Wildtype
CGGA_659	Primary	O	WHO II	Female	50	730	0	1	1	Wildtype
CGGA_661	Primary	AA	WHO III	Male	42	NA	1	1	1	Wildtype
CGGA_669	Recurrent	rGBM	WHO IV	Female	56	607	1	1	1	Wildtype
CGGA_676	Primary	GBM	WHO IV	Male	60	376	1	1	0	Wildtype
CGGA_678	Recurrent	rAA	WHO III	Male	56	386	1	1	1	Wildtype
CGGA_679	Primary	GBM	WHO IV	Female	63	263	1	1	0	Wildtype
CGGA_680	Primary	GBM	WHO IV	Male	44	2788	1	1	1	Wildtype
CGGA_681	NA	NA	NA	Male	42	110	1	0	0	Wildtype
CGGA_700	Primary	GBM	WHO IV	Female	24	170	0	1	1	Mutant
CGGA_727	Primary	AA	WHO III	Male	45	1023	1	1	1	Wildtype
CGGA_731	Primary	GBM	WHO IV	Male	50	503	1	1	0	Wildtype
CGGA_732	Primary	AA	WHO III	Female	35	NA	NA	0	NA	Wildtype
CGGA_766	Primary	OA	WHO II	Male	32	3472	0	1	0	Mutant
CGGA_773	Secondary	sGBM	WHO IV	Female	51	443	1	NA	0	Mutant
CGGA_782	Primary	GBM	WHO IV	Male	60	289	1	1	0	Wildtype
CGGA_789	Primary	GBM	WHO IV	Male	50	345	1	1	0	Wildtype
CGGA_791	Primary	AA	WHO III	Male	55	252	1	1	0	Wildtype
CGGA_796	Primary	A	WHO II	Male	60	559	0	1	1	Wildtype
CGGA_802	Primary	GBM	WHO IV	Male	42	681	1	1	1	Wildtype
CGGA_804	Primary	GBM	WHO IV	Female	53	614	0	1	1	Wildtype
CGGA_807	Primary	A	WHO II	Male	42	3415	0	1	1	Wildtype
CGGA_808	Primary	GBM	WHO IV	Male	38	1167	0	1	1	Wildtype
CGGA_837	Primary	GBM	WHO IV	Male	57	432	1	1	1	Wildtype
CGGA_842	Primary	GBM	WHO IV	Female	63	234	1	1	1	Wildtype
CGGA_848	Primary	GBM	WHO IV	Female	54	204	0	1	0	Wildtype
CGGA_850	Primary	GBM	WHO IV	Female	52	564	0	0	0	Wildtype
CGGA_859	Primary	GBM	WHO IV	Male	56	387	1	1	0	Wildtype
CGGA_871	Primary	O	WHO II	Male	37	3340	0	1	0	Mutant
CGGA_876	Primary	GBM	WHO IV	Female	60	159	1	NA	NA	Wildtype
CGGA_878	Primary	GBM	WHO IV	Male	42	863	1	0	1	Wildtype
CGGA_902	Primary	GBM	WHO IV	Male	54	193	1	NA	NA	Wildtype
CGGA_D02	Recurrent	rGBM	WHO IV	Male	44	NA	1	1	1	Wildtype
CGGA_D03	Primary	GBM	WHO IV	Male	44	NA	1	1	0	Wildtype
CGGA_D06	Recurrent	rAOA	WHO III	Female	49	NA	0	NA	NA	Wildtype
CGGA_D09	Primary	GBM	WHO IV	Male	57	NA	1	1	0	Wildtype
CGGA_D11	Primary	AOA	WHO III	Female	53	827	1	1	1	Wildtype
CGGA_D16	Primary	AOA	WHO III	Female	59	261	1	1	0	Wildtype
CGGA_D18	Primary	AOA	WHO III	Male	20	NA	NA	NA	NA	Wildtype
CGGA_D26	Recurrent	rGBM	WHO IV	Male	55	263	1	1	0	Wildtype
CGGA_D32	Recurrent	rGBM	WHO IV	Male	61	358	1	0	1	Wildtype
CGGA_D35	Primary	GBM	WHO IV	Female	68	661	1	1	0	Wildtype
CGGA_D36	Recurrent	rGBM	WHO IV	Male	58	34	1	0	0	Wildtype
CGGA_D37	Primary	GBM	WHO IV	Male	55	965	1	1	1	Wildtype
CGGA_D44	Primary	AOA	WHO III	Female	18	313	1	1	0	Wildtype
CGGA_D51	Recurrent	rGBM	WHO IV	Female	60	135	1	1	0	Wildtype
CGGA_D57	Primary	GBM	WHO IV	Male	40	766	1	1	1	Wildtype
CGGA_D58	Recurrent	rAA	WHO III	Male	24	181	1	0	0	Wildtype
CGGA_D62	Primary	GBM	WHO IV	Female	49	500	1	1	1	Wildtype
CGGA_D64	Secondary	sGBM	WHO IV	Male	51	101	1	0	0	Mutant
CGGA_J030	Primary	OA	WHO II	Male	38	2775	0	1	0	Mutant
CGGA_J130	Recurrent	rA	WHO II	Male	40	2507	0	1	0	Wildtype
CGGA_1005	Primary	A	WHO II	Female	41	3286	0	1	0	Mutant
CGGA_1013	Primary	A	WHO II	Female	38	1725	1	1	1	Mutant
CGGA_1020	Primary	A	WHO II	Female	38	1120	1	1	0	Mutant
CGGA_1027	Primary	AOA	WHO III	Male	37	2688	0	1	1	Mutant
CGGA_1031	Primary	A	WHO II	Female	31	2457	1	0	1	Mutant
CGGA_1046	Primary	A	WHO II	Male	21	2829	0	0	1	NA
CGGA_1050	Primary	OA	WHO II	Male	39	3040	0	1	0	Mutant
CGGA_1060	Recurrent	rGBM	WHO IV	Male	42	227	1	0	1	Mutant
CGGA_1061	Recurrent	rAOA	WHO III	Female	43	532	1	1	1	Mutant
CGGA_1068	Secondary	sGBM	WHO IV	Male	29	68	1	0	0	Mutant
CGGA_1094	Recurrent	rAOA	WHO III	Female	40	252	1	0	1	Mutant
CGGA_1105	Secondary	sGBM	WHO IV	Male	29	609	1	1	1	Mutant
CGGA_1113	Primary	AOA	WHO III	Male	34	1265	1	0	1	Mutant
CGGA_1129	Secondary	sGBM	WHO IV	Male	34	168	1	1	0	Mutant
CGGA_1136	Secondary	sGBM	WHO IV	Female	38	236	1	0	1	Mutant
CGGA_1146	Primary	AA	WHO III	Male	35	2498	0	1	1	Mutant
CGGA_1160	Primary	AOA	WHO III	Female	43	426	1	NA	NA	Mutant
CGGA_1170	Secondary	sGBM	WHO IV	Male	25	346	1	1	1	Mutant
CGGA_1175	Secondary	sGBM	WHO IV	Female	36	441	1	0	1	Mutant
CGGA_1189	Primary	AOA	WHO III	Female	34	2602	0	1	1	Mutant
CGGA_1190	Primary	AOA	WHO III	Female	45	2602	0	1	1	Mutant
CGGA_1215	Recurrent	rAOA	WHO III	Male	37	29	1	1	1	Mutant
CGGA_1219	Primary	GBM	WHO IV	Female	57	2120	1	1	1	Mutant
CGGA_1227	Recurrent	rGBM	WHO IV	Female	46	1197	1	1	0	Wildtype
CGGA_1231	Recurrent	rAA	WHO III	Female	31	2279	1	1	1	Wildtype
CGGA_1287	Primary	GBM	WHO IV	Male	29	533	1	1	1	Mutant
CGGA_1307	Primary	AOA	WHO III	Female	25	2390	0	1	1	Mutant
CGGA_1314	Primary	GBM	WHO IV	Female	27	172	1	0	0	Mutant
CGGA_1322	Primary	AOA	WHO III	Male	10	253	1	1	1	Mutant
CGGA_1324	Secondary	sGBM	WHO IV	Male	42	848	1	1	1	Mutant
CGGA_1329	Recurrent	rAOA	WHO III	Female	43	326	1	1	1	Mutant
CGGA_1330	Primary	A	WHO II	Male	47	2366	0	1	1	Mutant
CGGA_1374	Recurrent	rAOA	WHO III	Male	22	141	1	1	NA	Mutant
CGGA_1375	Secondary	sGBM	WHO IV	Female	50	92	1	1	NA	Mutant
CGGA_1381	Recurrent	rGBM	WHO IV	Female	36	46	1	1	1	Mutant
CGGA_1384	Primary	GBM	WHO IV	Female	39	191	1	1	1	Mutant
CGGA_1388	Recurrent	rAA	WHO III	Male	37	485	1	1	1	Mutant
CGGA_1394	Recurrent	rGBM	WHO IV	Male	37	139	1	1	1	Mutant
CGGA_1406	Primary	OA	WHO II	Male	34	2154	1	1	1	Mutant
CGGA_1409	Primary	GBM	WHO IV	Female	24	2249	0	1	1	Mutant
CGGA_1412	Secondary	sGBM	WHO IV	Female	48	296	1	1	1	Mutant
CGGA_171	Primary	OA	WHO II	Female	37	NA	NA	0	NA	Mutant
CGGA_236	Primary	O	WHO II	Male	47	706	0	1	1	Mutant
CGGA_241	Primary	OA	WHO II	Male	34	4163	0	1	0	Mutant
CGGA_245	Recurrent	rAA	WHO III	Female	39	318	1	1	1	Mutant
CGGA_251	Primary	OA	WHO II	Male	45	1299	0	1	0	Mutant
CGGA_252	Primary	A	WHO II	Female	24	165	0	1	0	Mutant
CGGA_254	Primary	OA	WHO II	Male	38	4143	0	1	1	Mutant
CGGA_256	Primary	A	WHO II	Male	39	158	0	1	1	Mutant
CGGA_261	Primary	A	WHO II	Male	27	4130	0	1	0	Mutant
CGGA_267	Primary	A	WHO II	Male	36	1374	1	0	0	Mutant
CGGA_273	Primary	OA	WHO II	Female	35	2635	1	1	0	Mutant
CGGA_283	Primary	O	WHO II	Female	47	3470	1	1	1	Mutant
CGGA_300	Primary	A	WHO II	Female	35	2199	1	1	1	Mutant
CGGA_314	Recurrent	rAO	WHO III	Male	39	2568	1	1	1	Mutant
CGGA_333	Primary	OA	WHO II	Male	40	1783	0	1	0	Mutant
CGGA_337	Primary	AOA	WHO III	Female	50	1008	1	NA	NA	Mutant
CGGA_374	Secondary	sGBM	WHO IV	Male	37	493	1	1	1	Mutant
CGGA_400	Recurrent	rAA	WHO III	Female	38	1321	1	1	0	Mutant
CGGA_431	Recurrent	rAOA	WHO III	Male	41	3866	0	1	1	Mutant
CGGA_446	Primary	O	WHO II	Female	35	3860	0	1	0	Mutant
CGGA_458	Recurrent	rOA	WHO II	Male	51	419	1	1	1	Mutant
CGGA_479	Primary	OA	WHO II	Female	36	3812	0	1	0	Mutant
CGGA_485	Primary	O	WHO II	Male	31	2437	0	1	0	Mutant
CGGA_490	Primary	AO	WHO III	Female	37	3804	0	1	1	Mutant
CGGA_491	Primary	GBM	WHO IV	Female	36	1074	1	1	1	Mutant
CGGA_501	Primary	O	WHO II	Male	40	3798	0	1	0	Mutant
CGGA_502	Primary	A	WHO II	Male	39	3781	0	1	0	Mutant
CGGA_510	Primary	AO	WHO III	Male	42	3770	0	1	1	Mutant
CGGA_538	Primary	O	WHO II	Female	43	NA	NA	0	NA	Mutant
CGGA_543	Primary	O	WHO II	Male	43	3736	0	1	0	Mutant
CGGA_545	Recurrent	rGBM	WHO IV	Female	38	555	1	1	1	Mutant
CGGA_551	Primary	O	WHO II	Male	44	3728	0	1	0	Mutant
CGGA_560	Primary	AOA	WHO III	Male	43	3722	0	1	0	Mutant
CGGA_580	Primary	OA	WHO II	Male	43	1394	1	1	0	Mutant
CGGA_591	Primary	AOA	WHO III	Female	50	1654	1	1	1	Mutant
CGGA_598	Primary	AO	WHO III	Female	61	3677	1	1	1	Mutant
CGGA_601	Primary	A	WHO II	Male	36	1133	1	1	0	Mutant
CGGA_603	Recurrent	rAA	WHO III	Male	32	168	0	1	1	Mutant
CGGA_605	Recurrent	rAO	WHO III	Male	43	3668	0	1	1	Mutant
CGGA_607	Primary	A	WHO II	Male	25	1389	0	1	0	Mutant
CGGA_632	Primary	OA	WHO II	Female	29	576	1	1	1	Mutant
CGGA_635	Primary	OA	WHO II	Male	45	3631	0	1	1	Mutant
CGGA_641	Primary	AO	WHO III	Female	51	3411	1	1	1	Mutant
CGGA_642	Primary	A	WHO II	Male	29	3618	0	1	0	Mutant
CGGA_655	Primary	O	WHO II	Male	35	3600	0	1	0	Mutant
CGGA_662	Primary	OA	WHO II	Female	59	284	1	0	0	Mutant
CGGA_666	Primary	OA	WHO II	Female	45	2499	1	1	0	Mutant
CGGA_671	Primary	OA	WHO II	Female	36	3584	0	1	0	Mutant
CGGA_675	Primary	OA	WHO II	Female	23	3579	0	1	0	Mutant
CGGA_685	Primary	A	WHO II	Female	20	3239	1	1	1	Mutant
CGGA_689	Primary	O	WHO II	Female	36	3563	0	1	0	Mutant
CGGA_694	Recurrent	rA	WHO II	Male	34	1194	1	1	1	Mutant
CGGA_698	Primary	A	WHO II	Female	61	1851	1	1	1	Mutant
CGGA_704	Primary	OA	WHO II	Male	36	2572	1	1	1	Mutant
CGGA_710	Primary	GBM	WHO IV	Male	41	660	1	0	1	Mutant
CGGA_715	Primary	O	WHO II	Male	43	3429	0	1	0	Mutant
CGGA_725	Primary	OA	WHO II	Male	58	3558	0	1	0	Mutant
CGGA_747	Primary	GBM	WHO IV	Male	29	970	1	1	0	Mutant
CGGA_752	Primary	OA	WHO II	Male	39	3486	0	1	0	Mutant
CGGA_757	Primary	A	WHO II	Male	45	1047	1	1	1	Mutant
CGGA_760	Primary	O	WHO II	Female	34	3479	0	1	0	Mutant
CGGA_761	Primary	GBM	WHO IV	Male	45	1840	1	1	0	Mutant
CGGA_762	Primary	OA	WHO II	Female	40	3474	0	1	0	Mutant
CGGA_785	Primary	O	WHO II	Male	43	3457	0	1	0	Mutant
CGGA_812	Primary	O	WHO II	Male	27	3410	0	1	0	Mutant
CGGA_815	Primary	OA	WHO II	Female	53	2219	1	1	0	Mutant
CGGA_818	Primary	A	WHO II	Male	46	3402	0	1	0	Mutant
CGGA_822	Secondary	sGBM	WHO IV	Male	46	2237	1	1	1	Mutant
CGGA_834	Primary	OA	WHO II	Male	24	3388	0	1	0	Wildtype
CGGA_835	Primary	O	WHO II	Male	31	517	0	1	NA	Mutant
CGGA_838	Primary	OA	WHO II	Female	36	3386	0	1	1	Mutant
CGGA_843	Primary	OA	WHO II	Male	29	3380	0	1	0	Mutant
CGGA_856	Primary	O	WHO II	Male	53	1297	0	1	NA	Mutant
CGGA_858	Primary	O	WHO II	Male	42	3359	0	1	0	Mutant
CGGA_864	Primary	OA	WHO II	Male	34	3353	0	1	0	Mutant
CGGA_884	Primary	A	WHO II	Female	48	1131	1	1	1	Mutant
CGGA_892	Primary	O	WHO II	Male	34	448	0	1	NA	Mutant
CGGA_893	Primary	OA	WHO II	Female	36	3160	1	1	0	Mutant
CGGA_898	Primary	A	WHO II	Male	38	1663	1	1	NA	Mutant
CGGA_899	Recurrent	rGBM	WHO IV	Male	48	231	1	0	1	Mutant
CGGA_904	Primary	A	WHO II	Male	33	774	1	1	0	Mutant
CGGA_905	Primary	A	WHO II	Male	46	3174	1	1	0	Mutant
CGGA_908	Primary	A	WHO II	Male	35	2436	1	1	NA	Mutant
CGGA_909	Primary	OA	WHO II	Female	39	3448	0	NA	0	Mutant
CGGA_D04	Primary	A	WHO II	Male	37	NA	0	0	0	Mutant
CGGA_D07	Primary	O	WHO II	Male	36	NA	0	1	0	Mutant
CGGA_D14	Recurrent	rAOA	WHO III	Male	27	NA	NA	NA	NA	Mutant
CGGA_D15	Primary	OA	WHO II	Female	38	3197	0	1	0	Mutant
CGGA_D20	Primary	A	WHO II	Female	40	2367	1	0	0	Mutant
CGGA_D21	Primary	AA	WHO III	Female	37	1208	1	1	0	Mutant
CGGA_D24	Primary	AOA	WHO III	Female	37	837	1	1	0	Mutant
CGGA_D27	Recurrent	rAOA	WHO III	Male	33	3178	0	1	1	Mutant
CGGA_D29	Primary	O	WHO II	Male	36	3171	0	1	0	Mutant
CGGA_D33	Recurrent	rAA	WHO III	Male	38	175	1	0	0	Mutant
CGGA_D34	Secondary	sGBM	WHO IV	Male	45	147	1	0	0	Mutant
CGGA_D38	Recurrent	rGBM	WHO IV	Female	41	689	1	1	0	Mutant
CGGA_D39	Recurrent	rA	WHO II	Female	27	NA	NA	NA	NA	Mutant
CGGA_D40	Recurrent	rOA	WHO II	Male	44	3085	0	0	0	Mutant
CGGA_D45	Recurrent	rAOA	WHO III	Male	32	856	0	1	1	Mutant
CGGA_D46	Recurrent	rAA	WHO III	Female	36	300	1	0	1	Mutant
CGGA_D47	Primary	OA	WHO II	Male	36	1048	1	1	1	Mutant
CGGA_D48	Recurrent	rAOA	WHO III	Female	23	221	1	1	0	Mutant
CGGA_D52	Primary	AO	WHO III	Male	46	3057	0	1	1	Mutant
CGGA_D56	Recurrent	rAOA	WHO III	Male	45	64	1	1	0	Mutant
CGGA_D59	Secondary	sGBM	WHO IV	Female	30	2778	0	1	1	Mutant
CGGA_D61	Primary	AO	WHO III	Male	40	4089	0	1	1	Mutant
CGGA_D63	Secondary	sGBM	WHO IV	Male	27	212	1	1	0	Mutant
CGGA_J023	Primary	AO	WHO III	Male	36	1028	1	1	1	Mutant
CGGA_J024	Recurrent	rA	WHO II	Female	29	2801	0	0	0	Mutant
CGGA_J042	Recurrent	rOA	WHO II	Male	38	1409	1	0	0	Mutant
CGGA_J100	Recurrent	rGBM	WHO IV	Male	55	NA	NA	NA	NA	Mutant
CGGA_1004	Primary	A	WHO II	Female	63	899	1	1	0	Wildtype
CGGA_1008	Primary	GBM	WHO IV	Female	54	315	1	1	1	Wildtype
CGGA_1053	Primary	GBM	WHO IV	Female	63	370	1	1	1	Wildtype
CGGA_1059	Recurrent	rA	WHO II	Female	54	21	1	1	0	Mutant
CGGA_1070	Primary	GBM	WHO IV	Male	37	333	1	1	0	Wildtype
CGGA_1071	Primary	A	WHO II	Male	42	2876	0	1	0	Wildtype
CGGA_1073	Primary	GBM	WHO IV	Female	42	270	1	1	0	Wildtype
CGGA_1074	Primary	GBM	WHO IV	Male	50	86	1	1	1	Wildtype
CGGA_1095	NA	NA	NA	Male	29	2778	1	1	1	Mutant
CGGA_1099	Secondary	sGBM	WHO IV	Male	8	122	1	0	1	Wildtype
CGGA_1114	Primary	GBM	WHO IV	Male	53	460	1	1	1	Wildtype
CGGA_1116	Recurrent	rGBM	WHO IV	Female	43	248	1	1	1	Mutant
CGGA_1118	Recurrent	rAA	WHO III	Male	31	398	1	0	0	Mutant
CGGA_1119	Recurrent	rGBM	WHO IV	Male	52	422	1	1	1	Mutant
CGGA_1197	Secondary	sGBM	WHO IV	Male	43	942	1	1	1	Mutant
CGGA_1246	Primary	AO	WHO III	Male	53	2491	0	1	1	Mutant
CGGA_1275	Primary	GBM	WHO IV	Male	70	183	1	1	1	Wildtype
CGGA_1450	Secondary	sGBM	WHO IV	Male	37	957	1	1	1	Mutant
CGGA_1460	Secondary	sGBM	WHO IV	Male	51	209	1	1	1	Wildtype
CGGA_1475	Secondary	sGBM	WHO IV	Male	38	182	1	0	0	Mutant
CGGA_243	Primary	OA	WHO II	Female	30	2977	0	1	0	Mutant
CGGA_247	Primary	AA	WHO III	Male	60	609	1	1	1	Mutant
CGGA_738	Primary	A	WHO II	Male	43	3501	0	1	0	Mutant
CGGA_759	Primary	GBM	WHO IV	Male	30	1263	1	1	1	Mutant
CGGA_D30	Primary	GBM	WHO IV	Male	70	215	1	1	0	Wildtype

## Sheet: CGGA_693
Supplementary Table 1: The detailed clinicopathological parameters of patients.
CGGA_ID	PRS_type	Histology	Grade	Gender	Age	OS	Censor	Radio_status	Chemo_status	IDH_mutation_status
CGGA_1002	Primary	AA	WHO III	Female	43	305	1	1	1	Wildtype
CGGA_1003	Primary	OA	WHO II	Female	47	3087	0	0	1	Mutant
CGGA_1010	Primary	A	WHO II	Male	45	246	1	1	1	Mutant
CGGA_1012	Recurrent	rO	WHO II	Male	45	3116	0	1	1	Mutant
CGGA_1014	Primary	A	WHO II	Male	42	263	1	0	1	Wildtype
CGGA_1017	Primary	GBM	WHO IV	Female	29	768	1	1	0	Wildtype
CGGA_1018	Recurrent	rO	WHO II	Male	50	2527	1	1	1	Mutant
CGGA_103	Primary	AA	WHO III	Male	56	1188	1	1	0	Mutant
CGGA_1030	Primary	OA	WHO II	Female	40	2934	0	1	1	Mutant
CGGA_1032	Primary	A	WHO II	Female	41	NA	NA	NA	NA	Wildtype
CGGA_1033	Primary	OA	WHO II	Male	44	1322	0	0	1	NA
CGGA_1036	Primary	GBM	WHO IV	Male	41	1166	1	1	1	Wildtype
CGGA_1037	Primary	A	WHO II	Male	44	780	0	1	0	NA
CGGA_1041	Primary	GBM	WHO IV	Male	58	2863	0	1	1	Wildtype
CGGA_1048	Primary	OA	WHO II	Female	27	703	0	0	1	Wildtype
CGGA_1051	Primary	A	WHO II	Male	47	838	1	NA	NA	Wildtype
CGGA_1055	Primary	AA	WHO III	Male	43	1611	1	1	1	Mutant
CGGA_1057	Primary	OA	WHO II	Female	57	1549	1	1	1	Wildtype
CGGA_1058	Recurrent	rA	WHO II	Male	34	995	1	1	1	Mutant
CGGA_106	Recurrent	rA	WHO II	Male	30	4374	0	0	1	Wildtype
CGGA_1063	Primary	A	WHO II	Male	29	NA	NA	NA	NA	Mutant
CGGA_1065	Primary	OA	WHO II	Female	48	2682	0	1	1	Mutant
CGGA_1066	Primary	A	WHO II	Female	34	723	1	1	0	Mutant
CGGA_1069	Recurrent	rA	WHO II	Male	47	NA	NA	NA	NA	Mutant
CGGA_107	Recurrent	rAA	WHO III	Female	38	2156	1	0	0	Wildtype
CGGA_1075	Primary	GBM	WHO IV	Male	72	720	0	1	1	Wildtype
CGGA_108	Recurrent	rAA	WHO III	Male	44	366	1	1	1	Wildtype
CGGA_1082	Primary	A	WHO II	Female	55	NA	NA	NA	NA	Mutant
CGGA_1086	Primary	GBM	WHO IV	Female	65	1977	1	1	1	Wildtype
CGGA_1087	Primary	OA	WHO II	Female	36	701	0	0	1	Mutant
CGGA_1097	Primary	OA	WHO II	Male	30	1378	1	1	1	Wildtype
CGGA_1100	Primary	O	WHO II	Female	61	2596	0	1	1	Mutant
CGGA_1101	Primary	OA	WHO II	Female	35	214	1	0	0	Wildtype
CGGA_1103	Primary	GBM	WHO IV	Female	35	585	1	1	1	Mutant
CGGA_1106	Primary	GBM	WHO IV	Male	37	420	1	1	1	Wildtype
CGGA_1108	Primary	AOA	WHO III	Female	39	870	1	1	1	Wildtype
CGGA_1111	Primary	AOA	WHO III	Male	45	2582	0	1	1	Mutant
CGGA_112	Primary	OA	WHO II	Male	17	1534	1	1	1	Mutant
CGGA_1120	Primary	AOA	WHO III	Female	58	422	1	1	1	Mutant
CGGA_1121	Recurrent	rAOA	WHO III	Female	29	2560	0	1	1	Mutant
CGGA_1126	Primary	AOA	WHO III	Male	44	784	1	1	1	Mutant
CGGA_1127	Primary	O	WHO II	Male	33	2547	0	1	1	NA
CGGA_1130	Recurrent	rGBM	WHO IV	Female	23	NA	NA	1	0	Mutant
CGGA_1131	Primary	AOA	WHO III	Female	46	2533	0	1	1	Mutant
CGGA_1132	Recurrent	rAOA	WHO III	Female	33	2533	0	1	1	Mutant
CGGA_1134	Primary	GBM	WHO IV	Female	56	59	1	0	1	Wildtype
CGGA_1135	Primary	GBM	WHO IV	Male	40	1172	1	1	1	Wildtype
CGGA_1137	Primary	AOA	WHO III	Male	58	2519	0	1	1	Wildtype
CGGA_1138	Primary	GBM	WHO IV	Male	54	411	1	1	1	Wildtype
CGGA_1141	Primary	AOA	WHO III	Male	65	432	1	NA	NA	Wildtype
CGGA_1142	Primary	GBM	WHO IV	Male	60	1005	1	1	1	Wildtype
CGGA_1144	Primary	AA	WHO III	Female	39	2505	0	1	1	Wildtype
CGGA_1147	Primary	A	WHO II	Male	36	2498	0	0	1	Mutant
CGGA_1148	Primary	A	WHO II	Male	37	596	1	1	1	Mutant
CGGA_1152	Primary	A	WHO II	Male	13	2484	0	1	1	Wildtype
CGGA_1154	Recurrent	rAOA	WHO III	Female	33	383	1	NA	NA	Mutant
CGGA_1155	Primary	AA	WHO III	Male	43	1373	1	1	1	Mutant
CGGA_1156	Primary	OA	WHO II	Female	41	2477	0	1	0	Mutant
CGGA_1157	Primary	A	WHO II	Male	64	741	1	1	1	Wildtype
CGGA_1158	Primary	OA	WHO II	Male	39	2471	0	1	1	Mutant
CGGA_1159	Primary	OA	WHO II	Male	51	2464	0	0	1	Mutant
CGGA_1161	Primary	AOA	WHO III	Male	36	2463	0	1	0	Mutant
CGGA_1162	Primary	AOA	WHO III	Male	39	2457	0	1	1	NA
CGGA_1164	Recurrent	rGBM	WHO IV	Female	38	1022	1	0	1	Mutant
CGGA_1169	Primary	AOA	WHO III	Male	30	1765	1	1	1	Mutant
CGGA_1172	Primary	GBM	WHO IV	Female	36	2414	0	1	1	Mutant
CGGA_1178	Recurrent	rAOA	WHO III	Male	41	422	1	1	1	Mutant
CGGA_1181	Primary	OA	WHO II	Male	36	318	0	1	1	Mutant
CGGA_1183	Primary	AA	WHO III	Female	25	408	1	1	1	Wildtype
CGGA_1184	Recurrent	rAOA	WHO III	Male	46	156	1	1	1	Mutant
CGGA_1185	Recurrent	rAOA	WHO III	Female	50	731	1	1	1	Wildtype
CGGA_1191	Primary	AOA	WHO III	Male	53	2365	0	0	0	Mutant
CGGA_1192	Primary	OA	WHO II	Female	43	2363	0	1	1	Mutant
CGGA_1195	Primary	AOA	WHO III	Male	43	NA	NA	0	0	Mutant
CGGA_1198	Primary	O	WHO II	Male	30	2349	0	0	1	Mutant
CGGA_120	Recurrent	rGBM	WHO IV	Male	42	288	1	1	1	Wildtype
CGGA_1204	Primary	O	WHO II	Male	53	2338	0	0	1	Mutant
CGGA_1205	Primary	AOA	WHO III	Female	59	929	1	1	1	Wildtype
CGGA_1207	Primary	AOA	WHO III	Female	49	2331	0	0	1	NA
CGGA_1208	Recurrent	rGBM	WHO IV	Male	38	161	1	1	1	Wildtype
CGGA_1211	Primary	OA	WHO II	Male	40	2324	0	0	0	Mutant
CGGA_1212	Primary	AOA	WHO III	Male	31	2292	1	1	1	Mutant
CGGA_1223	Primary	AOA	WHO III	Male	42	682	1	1	1	Wildtype
CGGA_1226	Primary	A	WHO II	Female	33	670	1	1	1	Wildtype
CGGA_1228	Primary	OA	WHO II	Male	34	2296	0	0	1	Wildtype
CGGA_1232	Primary	AOA	WHO III	Male	39	2067	1	1	1	Mutant
CGGA_1235	Primary	AO	WHO III	Female	32	2287	0	0	1	Mutant
CGGA_1236	Primary	GBM	WHO IV	Female	47	191	1	0	0	Wildtype
CGGA_1238	Primary	OA	WHO II	Female	11	2282	0	0	0	Wildtype
CGGA_1239	Primary	O	WHO II	Female	44	2280	0	1	1	Mutant
CGGA_1248	Recurrent	rGBM	WHO IV	Male	54	138	1	1	1	Wildtype
CGGA_1255	Recurrent	rGBM	WHO IV	Male	49	132	1	1	1	Wildtype
CGGA_1256	Primary	GBM	WHO IV	Female	52	2233	0	1	1	NA
CGGA_1257	Recurrent	rGBM	WHO IV	Male	59	192	1	1	1	Wildtype
CGGA_1260	Recurrent	rGBM	WHO IV	Male	32	177	1	1	1	Wildtype
CGGA_1262	Recurrent	rGBM	WHO IV	Female	69	166	1	1	0	Wildtype
CGGA_1264	Primary	AO	WHO III	Female	37	2217	0	0	1	Mutant
CGGA_1269	Primary	AO	WHO III	Female	35	2214	0	0	1	Mutant
CGGA_1273	Recurrent	rAOA	WHO III	Male	64	1912	0	1	1	Mutant
CGGA_1282	Primary	GBM	WHO IV	Female	33	1116	1	1	1	Wildtype
CGGA_1286	Primary	O	WHO II	Female	52	2194	0	1	1	Mutant
CGGA_1291	Primary	AO	WHO III	Male	41	2190	0	1	1	NA
CGGA_1295	Recurrent	rAOA	WHO III	Male	40	310	1	1	1	Mutant
CGGA_1300	Primary	AOA	WHO III	Male	35	1428	1	1	1	Mutant
CGGA_1303	Primary	AOA	WHO III	Female	45	2168	0	1	1	Mutant
CGGA_1305	Primary	AOA	WHO III	Male	43	1989	0	1	1	Mutant
CGGA_1309	Primary	AO	WHO III	Male	65	964	0	1	1	NA
CGGA_1311	Recurrent	rAOA	WHO III	Female	29	1080	1	1	1	Mutant
CGGA_1317	Primary	OA	WHO II	Male	45	2152	0	0	1	Mutant
CGGA_1318	Primary	OA	WHO II	Male	39	1497	0	1	0	Mutant
CGGA_1319	Primary	AO	WHO III	Female	42	2149	0	1	1	Wildtype
CGGA_1321	Primary	AOA	WHO III	Male	46	702	1	1	1	Mutant
CGGA_1325	Recurrent	rGBM	WHO IV	Male	20	NA	NA	0	NA	Wildtype
CGGA_1326	Primary	GBM	WHO IV	Male	45	322	1	1	0	Mutant
CGGA_1334	Primary	OA	WHO II	Female	33	146	1	1	1	Wildtype
CGGA_1335	Primary	O	WHO II	Female	43	1947	0	0	1	Mutant
CGGA_1337	Recurrent	rGBM	WHO IV	Male	67	2126	0	1	1	NA
CGGA_1339	Primary	O	WHO II	Male	41	2120	0	0	1	Mutant
CGGA_1345	Primary	OA	WHO II	Male	56	2113	0	1	0	Mutant
CGGA_135	Primary	AA	WHO III	Female	41	1924	1	1	0	Wildtype
CGGA_1350	Primary	O	WHO II	Male	36	2107	0	0	1	Mutant
CGGA_1353	Primary	GBM	WHO IV	Male	65	1022	1	1	1	Wildtype
CGGA_1354	Primary	GBM	WHO IV	Female	40	530	1	1	1	Wildtype
CGGA_1356	Recurrent	rAOA	WHO III	Male	52	948	1	0	1	Mutant
CGGA_1359	Recurrent	rAOA	WHO III	Male	21	343	1	1	1	Wildtype
CGGA_1361	Primary	O	WHO II	Male	40	2092	0	1	1	Mutant
CGGA_1362	Primary	AA	WHO III	Female	64	2092	0	1	1	Wildtype
CGGA_1365	Primary	GBM	WHO IV	Male	55	253	1	1	1	Wildtype
CGGA_1368	Primary	O	WHO II	Male	49	2085	0	1	0	Mutant
CGGA_1369	Primary	AO	WHO III	Female	37	360	0	1	1	Mutant
CGGA_1371	Primary	GBM	WHO IV	Male	68	2079	0	1	1	Wildtype
CGGA_1377	Primary	AOA	WHO III	Male	28	2068	0	1	1	Mutant
CGGA_1378	Primary	GBM	WHO IV	Male	47	585	1	1	1	Wildtype
CGGA_1380	Primary	GBM	WHO IV	Male	46	291	1	1	1	Wildtype
CGGA_1382	Primary	GBM	WHO IV	Male	57	284	1	1	1	Wildtype
CGGA_1383	Recurrent	rAA	WHO III	Female	47	884	0	1	NA	Mutant
CGGA_1386	Primary	AO	WHO III	Male	34	2058	0	1	1	NA
CGGA_1387	Recurrent	rGBM	WHO IV	Male	41	90	1	1	1	Wildtype
CGGA_1389	Primary	AOA	WHO III	Female	67	1370	1	1	0	Mutant
CGGA_139	Primary	GBM	WHO IV	Male	59	694	1	1	1	Mutant
CGGA_1390	Recurrent	rAOA	WHO III	Male	50	2050	0	1	1	Mutant
CGGA_1391	Primary	GBM	WHO IV	Male	62	426	1	1	1	Wildtype
CGGA_1392	Primary	GBM	WHO IV	Male	62	473	1	1	1	Wildtype
CGGA_1398	Recurrent	rAOA	WHO III	Male	43	554	1	1	1	Mutant
CGGA_1400	Recurrent	rAO	WHO III	Female	53	2033	0	1	1	NA
CGGA_1401	Primary	AA	WHO III	Male	39	1680	1	1	1	Mutant
CGGA_1402	Primary	GBM	WHO IV	Male	30	2030	0	1	1	Wildtype
CGGA_1403	Primary	GBM	WHO IV	Female	43	679	1	1	1	Wildtype
CGGA_1404	Primary	AOA	WHO III	Female	56	2029	0	1	0	Mutant
CGGA_1407	Primary	AO	WHO III	Female	29	2016	0	0	1	Mutant
CGGA_1410	Primary	GBM	WHO IV	Female	27	825	1	1	1	Wildtype
CGGA_1413	Primary	AO	WHO III	Male	35	2008	0	1	1	Mutant
CGGA_1415	Recurrent	rGBM	WHO IV	Female	30	2007	0	1	1	Wildtype
CGGA_1416	Primary	AO	WHO III	Male	42	NA	NA	0	0	Mutant
CGGA_1417	Primary	AOA	WHO III	Male	56	2001	0	1	1	Mutant
CGGA_1418	Primary	GBM	WHO IV	Female	73	287	1	1	1	Wildtype
CGGA_1419	Recurrent	rGBM	WHO IV	Male	56	249	1	1	1	Wildtype
CGGA_1420	Primary	GBM	WHO IV	Male	60	364	1	1	1	Wildtype
CGGA_1421	Primary	AO	WHO III	Male	35	1987	0	1	1	NA
CGGA_1422	Primary	GBM	WHO IV	Male	76	204	1	1	1	Wildtype
CGGA_1424	Primary	AO	WHO III	Female	41	1983	0	1	1	Mutant
CGGA_1425	Primary	GBM	WHO IV	Female	22	640	1	1	1	Wildtype
CGGA_1426	Primary	GBM	WHO IV	Female	50	147	1	1	1	Wildtype
CGGA_1427	Primary	OA	WHO II	Female	30	NA	NA	1	0	NA
CGGA_1429	Recurrent	rGBM	WHO IV	Female	40	1976	0	1	1	Mutant
CGGA_1430	Recurrent	rGBM	WHO IV	Female	28	176	1	1	1	Wildtype
CGGA_1431	Primary	AA	WHO III	Male	48	1975	0	1	1	Mutant
CGGA_1433	Primary	GBM	WHO IV	Female	72	487	1	1	1	Wildtype
CGGA_1434	Recurrent	rAA	WHO III	Male	61	81	1	1	1	Wildtype
CGGA_1435	Primary	AOA	WHO III	Female	46	324	0	1	0	Mutant
CGGA_1437	Recurrent	rAOA	WHO III	Male	48	1037	1	1	1	Wildtype
CGGA_1440	Primary	O	WHO II	Female	29	1961	0	0	1	Mutant
CGGA_1441	Primary	GBM	WHO IV	Male	70	1340	1	1	1	Wildtype
CGGA_1443	Recurrent	rOA	WHO II	Male	41	1956	0	1	NA	Wildtype
CGGA_1444	Primary	GBM	WHO IV	Female	68	476	1	1	1	Wildtype
CGGA_1445	Recurrent	rAOA	WHO III	Male	37	1955	0	1	1	Wildtype
CGGA_1446	Primary	OA	WHO II	Male	29	1955	0	0	1	Mutant
CGGA_1447	Recurrent	rAOA	WHO III	Male	48	308	0	1	1	Wildtype
CGGA_1451	Primary	GBM	WHO IV	Female	45	438	1	1	1	Wildtype
CGGA_1452	Primary	GBM	WHO IV	Male	53	468	1	1	1	Wildtype
CGGA_1454	Primary	OA	WHO II	Female	42	1946	0	1	0	Wildtype
CGGA_1455	Primary	O	WHO II	Male	40	1946	0	0	0	Mutant
CGGA_1457	Primary	GBM	WHO IV	Male	60	312	1	1	1	Wildtype
CGGA_1458	Recurrent	rAOA	WHO III	Female	54	127	1	1	1	Mutant
CGGA_1459	Recurrent	rAOA	WHO III	Male	55	522	0	1	1	Wildtype
CGGA_1461	Primary	GBM	WHO IV	Female	60	226	1	1	1	Wildtype
CGGA_1462	Primary	GBM	WHO IV	Male	49	188	1	1	1	Wildtype
CGGA_1463	Primary	O	WHO II	Female	69	1630	0	1	0	Mutant
CGGA_1467	Primary	GBM	WHO IV	Male	58	866	1	1	0	Mutant
CGGA_1469	Primary	AOA	WHO III	Male	46	1922	0	1	1	Mutant
CGGA_1471	Primary	OA	WHO II	Male	45	1919	0	1	1	Mutant
CGGA_1472	Primary	GBM	WHO IV	Male	34	819	0	0	0	NA
CGGA_1473	Recurrent	rAA	WHO III	Female	28	813	0	1	1	NA
CGGA_1474	Primary	AO	WHO III	Female	50	333	0	1	1	Mutant
CGGA_1476	Primary	GBM	WHO IV	Female	53	299	1	0	0	Wildtype
CGGA_1477	Primary	OA	WHO II	Male	43	1194	1	1	1	NA
CGGA_1478	Primary	GBM	WHO IV	Female	72	542	1	1	1	Wildtype
CGGA_1480	Recurrent	rGBM	WHO IV	Male	41	NA	NA	1	1	Wildtype
CGGA_1481	Primary	GBM	WHO IV	Male	55	131	1	0	0	Wildtype
CGGA_1482	Primary	AO	WHO III	Male	38	1888	0	1	1	NA
CGGA_1486	Primary	GBM	WHO IV	Male	45	184	1	1	1	Wildtype
CGGA_1487	Recurrent	rAA	WHO III	Female	49	520	1	1	1	Wildtype
CGGA_1488	Primary	OA	WHO II	Male	31	1882	0	0	0	Mutant
CGGA_1491	Primary	GBM	WHO IV	Male	29	511	1	1	1	Mutant
CGGA_1492	Recurrent	rGBM	WHO IV	Female	47	268	1	1	1	Wildtype
CGGA_1494	Primary	GBM	WHO IV	Male	21	269	1	1	1	Wildtype
CGGA_1496	Recurrent	rGBM	WHO IV	Female	42	330	1	1	1	Mutant
CGGA_1497	Primary	AOA	WHO III	Female	24	1178	1	1	1	Mutant
CGGA_1498	Primary	GBM	WHO IV	Male	69	NA	NA	NA	NA	Wildtype
CGGA_1500	Primary	GBM	WHO IV	Female	45	108	1	1	1	Wildtype
CGGA_1501	Primary	GBM	WHO IV	Male	58	222	1	1	1	NA
CGGA_1502	Primary	OA	WHO II	Female	27	1861	0	0	0	Mutant
CGGA_1503	Primary	GBM	WHO IV	Male	47	692	0	1	1	Wildtype
CGGA_1504	Primary	AOA	WHO III	Female	44	1854	0	1	1	Mutant
CGGA_1505	Recurrent	rGBM	WHO IV	Male	30	172	1	1	1	Mutant
CGGA_1507	Recurrent	rGBM	WHO IV	Female	41	715	1	1	1	Wildtype
CGGA_1508	Primary	AOA	WHO III	Male	39	1049	1	0	0	Mutant
CGGA_1510	Recurrent	rAOA	WHO III	Male	40	465	1	1	1	Mutant
CGGA_1513	Recurrent	rAOA	WHO III	Female	36	1827	0	1	1	Mutant
CGGA_1514	Primary	OA	WHO II	Female	57	76	1	0	0	Wildtype
CGGA_1516	Primary	OA	WHO II	Male	46	1826	0	1	1	Mutant
CGGA_1517	Primary	O	WHO II	Male	42	1826	0	1	0	Mutant
CGGA_1518	Primary	AOA	WHO III	Female	19	411	1	1	1	Wildtype
CGGA_1520	Recurrent	rGBM	WHO IV	Female	67	297	1	1	1	Wildtype
CGGA_1521	Primary	GBM	WHO IV	Female	63	205	1	1	1	Wildtype
CGGA_1523	Primary	OA	WHO II	Male	50	1804	0	1	1	Mutant
CGGA_1524	Recurrent	rAOA	WHO III	Male	36	1226	0	1	1	Mutant
CGGA_1525	Primary	AOA	WHO III	Male	41	1686	1	1	1	NA
CGGA_1526	Primary	AOA	WHO III	Male	39	1798	0	1	1	Mutant
CGGA_1527	Primary	AOA	WHO III	Male	47	1714	1	1	1	Mutant
CGGA_1528	Primary	O	WHO II	Female	27	1793	0	1	0	Mutant
CGGA_1529	Primary	GBM	WHO IV	Male	63	NA	NA	NA	NA	Wildtype
CGGA_1530	Primary	AOA	WHO III	Male	41	1793	0	1	1	NA
CGGA_1531	Primary	AOA	WHO III	Male	36	NA	NA	NA	NA	Mutant
CGGA_1533	Recurrent	rAOA	WHO III	Female	61	1217	1	1	1	Wildtype
CGGA_1534	Primary	GBM	WHO IV	Female	58	41	1	0	0	Mutant
CGGA_1535	Recurrent	rGBM	WHO IV	Male	43	NA	NA	1	1	Mutant
CGGA_1536	Primary	OA	WHO II	Male	53	840	1	0	0	Mutant
CGGA_1537	Primary	GBM	WHO IV	Male	73	200	0	0	0	Wildtype
CGGA_1538	Recurrent	rGBM	WHO IV	Female	57	247	1	1	1	Wildtype
CGGA_1539	Primary	GBM	WHO IV	Male	61	1758	0	1	1	Mutant
CGGA_1541	Recurrent	rGBM	WHO IV	Female	50	81	1	1	1	Wildtype
CGGA_1542	Primary	GBM	WHO IV	Male	26	184	0	1	1	Mutant
CGGA_1543	Primary	GBM	WHO IV	Male	57	723	1	1	0	Mutant
CGGA_1544	Primary	AOA	WHO III	Female	38	208	1	0	0	Mutant
CGGA_1546	Primary	GBM	WHO IV	Male	56	223	1	0	1	Wildtype
CGGA_1548	Primary	GBM	WHO IV	Male	53	1054	1	1	1	Wildtype
CGGA_1551	Primary	GBM	WHO IV	Female	50	347	1	1	1	NA
CGGA_1552	Primary	AOA	WHO III	Male	39	1728	0	1	1	Mutant
CGGA_1553	Recurrent	rAOA	WHO III	Male	30	540	1	1	1	Mutant
CGGA_1554	Recurrent	rAOA	WHO III	Male	34	NA	NA	1	1	Mutant
CGGA_1557	Primary	AOA	WHO III	Male	47	1723	0	1	1	Mutant
CGGA_1558	Recurrent	rGBM	WHO IV	Male	71	130	1	1	1	Wildtype
CGGA_1559	Primary	GBM	WHO IV	Male	63	603	1	0	1	Mutant
CGGA_1560	Primary	GBM	WHO IV	Female	35	459	1	1	1	Mutant
CGGA_1562	Primary	AO	WHO III	Male	51	1721	0	1	0	Mutant
CGGA_1563	Primary	A	WHO II	Female	32	1719	0	1	0	Wildtype
CGGA_1564	Primary	GBM	WHO IV	Male	48	190	1	1	1	Wildtype
CGGA_1565	Primary	AOA	WHO III	Female	23	1417	0	0	0	Mutant
CGGA_1566	Primary	AOA	WHO III	Female	43	1716	0	1	1	Mutant
CGGA_1567	Primary	AO	WHO III	Female	48	840	1	1	1	Mutant
CGGA_1568	Primary	AA	WHO III	Female	26	345	0	0	0	NA
CGGA_1569	Primary	AOA	WHO III	Female	27	1406	0	0	0	Wildtype
CGGA_157	Recurrent	rA	WHO II	Male	34	914	1	1	1	NA
CGGA_1571	Primary	GBM	WHO IV	Female	43	412	0	1	1	Mutant
CGGA_1572	Recurrent	rGBM	WHO IV	Female	60	160	1	1	1	Wildtype
CGGA_1575	Recurrent	rAOA	WHO III	Male	37	129	1	1	0	Mutant
CGGA_1579	Primary	OA	WHO II	Male	37	1512	0	0	0	Wildtype
CGGA_1580	Primary	AA	WHO III	Female	34	1581	1	1	1	Mutant
CGGA_1583	Primary	OA	WHO II	Female	51	1606	1	1	1	NA
CGGA_1586	Primary	GBM	WHO IV	Female	55	232	1	1	1	Wildtype
CGGA_1587	Primary	AA	WHO III	Female	30	750	1	0	0	Mutant
CGGA_1588	Primary	AOA	WHO III	Female	24	1679	0	0	0	Wildtype
CGGA_1589	Recurrent	rA	WHO II	Male	49	342	1	1	1	Wildtype
CGGA_1591	Recurrent	rAOA	WHO III	Male	54	1133	1	1	1	Mutant
CGGA_1592	Recurrent	rAOA	WHO III	Male	37	1588	1	1	1	Mutant
CGGA_1594	Recurrent	rA	WHO II	Male	25	480	0	0	1	NA
CGGA_1595	Primary	GBM	WHO IV	Female	34	1659	0	1	1	NA
CGGA_1596	Primary	GBM	WHO IV	Male	63	205	1	1	1	Wildtype
CGGA_1597	Primary	GBM	WHO IV	Male	58	174	1	1	1	Wildtype
CGGA_1598	Primary	AOA	WHO III	Male	31	564	1	1	1	Wildtype
CGGA_1601	Primary	GBM	WHO IV	Male	66	710	1	1	1	Wildtype
CGGA_1603	Recurrent	rGBM	WHO IV	Male	18	356	1	1	1	Wildtype
CGGA_1604	Recurrent	rGBM	WHO IV	Male	46	740	1	1	1	Mutant
CGGA_1605	Recurrent	rGBM	WHO IV	Male	34	321	1	1	1	Wildtype
CGGA_1606	Primary	AOA	WHO III	Female	28	471	1	1	1	Wildtype
CGGA_1607	Recurrent	rOA	WHO II	Female	35	1333	1	1	1	Mutant
CGGA_1608	Recurrent	rAA	WHO III	Male	38	1629	0	1	0	Mutant
CGGA_1610	Recurrent	rAOA	WHO III	Male	39	1058	1	1	1	NA
CGGA_1611	Recurrent	rGBM	WHO IV	Female	30	1158	1	1	1	Mutant
CGGA_1612	Primary	GBM	WHO IV	Male	68	718	1	1	1	Wildtype
CGGA_1613	Primary	GBM	WHO IV	Male	53	250	0	1	1	Wildtype
CGGA_1614	Recurrent	rAA	WHO III	Male	51	1079	1	1	1	Mutant
CGGA_1615	Recurrent	rGBM	WHO IV	Male	48	586	1	1	1	Wildtype
CGGA_1617	Primary	O	WHO II	Female	35	1611	0	1	0	NA
CGGA_1618	Primary	AOA	WHO III	Male	31	1615	0	1	1	Mutant
CGGA_1619	Primary	AA	WHO III	Male	44	766	1	1	1	Mutant
CGGA_1620	Primary	AOA	WHO III	Male	51	1427	0	1	1	Mutant
CGGA_1621	Primary	OA	WHO II	Female	48	1607	0	0	0	Mutant
CGGA_1623	Primary	AOA	WHO III	Female	16	1603	0	1	0	Wildtype
CGGA_1624	Recurrent	rGBM	WHO IV	Female	27	87	1	1	1	Mutant
CGGA_1626	Primary	GBM	WHO IV	Male	66	696	1	1	1	Wildtype
CGGA_1627	Primary	AOA	WHO III	Male	37	1597	0	1	1	Mutant
CGGA_1630	Primary	O	WHO II	Male	26	1407	0	0	0	NA
CGGA_1631	Recurrent	rGBM	WHO IV	Female	58	221	1	1	0	Wildtype
CGGA_1634	Primary	GBM	WHO IV	Female	26	366	1	0	0	Wildtype
CGGA_1635	Primary	GBM	WHO IV	Female	43	332	1	1	1	Wildtype
CGGA_1640	Primary	AOA	WHO III	Male	55	1563	0	1	1	NA
CGGA_1641	Recurrent	rGBM	WHO IV	Female	57	291	1	1	1	Wildtype
CGGA_1642	Primary	A	WHO II	Male	48	1562	0	1	0	Mutant
CGGA_1643	Primary	GBM	WHO IV	Female	50	170	0	NA	NA	Wildtype
CGGA_1644	Primary	GBM	WHO IV	Male	48	173	1	1	1	Wildtype
CGGA_1645	Primary	AA	WHO III	Male	59	1534	0	1	1	Mutant
CGGA_1647	Primary	O	WHO II	Male	40	1525	0	1	1	NA
CGGA_1648	Primary	AOA	WHO III	Female	45	1521	0	1	1	NA
CGGA_1649	Primary	OA	WHO II	Male	36	1047	0	1	1	Mutant
CGGA_165	Primary	A	WHO II	Male	34	183	0	1	0	NA
CGGA_1650	Primary	GBM	WHO IV	Male	36	1283	1	1	1	Mutant
CGGA_1651	Recurrent	rA	WHO II	Female	44	842	1	1	1	Mutant
CGGA_1653	Primary	OA	WHO II	Female	47	1513	0	1	0	NA
CGGA_1654	Primary	GBM	WHO IV	Male	61	NA	NA	NA	NA	Wildtype
CGGA_1655	Primary	OA	WHO II	Male	48	1209	0	1	0	Mutant
CGGA_1656	Recurrent	rGBM	WHO IV	Male	56	149	1	1	1	Wildtype
CGGA_1657	Primary	AOA	WHO III	Female	20	1511	0	0	0	NA
CGGA_1658	Recurrent	rGBM	WHO IV	Female	64	1507	0	1	1	Wildtype
CGGA_1659	Recurrent	rGBM	WHO IV	Male	24	387	1	1	1	Wildtype
CGGA_1660	Primary	OA	WHO II	Male	41	433	0	1	1	Wildtype
CGGA_1661	Primary	AA	WHO III	Female	42	1505	0	1	1	NA
CGGA_1662	Primary	OA	WHO II	Female	55	1493	0	1	0	Mutant
CGGA_1663	Recurrent	rGBM	WHO IV	Male	61	290	1	1	1	Wildtype
CGGA_1664	Primary	O	WHO II	Female	40	1491	0	1	0	Mutant
CGGA_1666	Primary	GBM	WHO IV	Male	60	249	1	1	1	Wildtype
CGGA_1667	Primary	AO	WHO III	Female	40	1476	0	1	1	Mutant
CGGA_1669	Primary	AOA	WHO III	Female	44	139	1	0	0	Wildtype
CGGA_1670	Recurrent	rAA	WHO III	Female	30	1141	0	1	1	Wildtype
CGGA_1671	Primary	AOA	WHO III	Female	26	1464	0	1	1	Mutant
CGGA_1672	Primary	AOA	WHO III	Female	49	NA	NA	NA	NA	NA
CGGA_1673	Primary	OA	WHO II	Female	23	1457	0	0	0	Mutant
CGGA_1675	Primary	AA	WHO III	Male	38	980	0	1	1	Mutant
CGGA_1677	Primary	A	WHO II	Female	39	NA	NA	NA	NA	NA
CGGA_1678	Primary	GBM	WHO IV	Male	51	657	1	1	1	Wildtype
CGGA_1679	Primary	AOA	WHO III	Female	52	1442	0	1	1	Mutant
CGGA_1680	Primary	AA	WHO III	Male	45	596	1	1	1	Mutant
CGGA_1681	Primary	GBM	WHO IV	Female	58	346	1	1	1	Wildtype
CGGA_1682	Recurrent	rGBM	WHO IV	Male	67	345	1	1	1	Wildtype
CGGA_1684	Primary	GBM	WHO IV	Male	51	NA	NA	NA	NA	Wildtype
CGGA_1685	Recurrent	rAA	WHO III	Male	33	225	1	1	1	Mutant
CGGA_1686	Primary	AA	WHO III	Male	27	352	0	0	1	Wildtype
CGGA_1687	Primary	GBM	WHO IV	Male	14	1414	0	1	1	Wildtype
CGGA_1688	Recurrent	rAA	WHO III	Female	51	51	1	1	1	Wildtype
CGGA_1689	Primary	A	WHO II	Male	45	1414	0	1	0	Mutant
CGGA_1690	Primary	GBM	WHO IV	Male	60	592	1	1	1	Wildtype
CGGA_1693	Primary	AO	WHO III	Male	61	517	1	1	1	NA
CGGA_1694	Primary	GBM	WHO IV	Male	55	624	1	1	1	Wildtype
CGGA_1695	Recurrent	rAA	WHO III	Male	45	927	0	1	1	Mutant
CGGA_1696	Primary	AA	WHO III	Male	72	1205	0	1	1	Wildtype
CGGA_1697	Recurrent	rGBM	WHO IV	Female	47	360	0	NA	NA	Wildtype
CGGA_1698	Primary	GBM	WHO IV	Female	55	388	1	0	0	Wildtype
CGGA_1699	Primary	GBM	WHO IV	Female	41	1384	0	1	1	Mutant
CGGA_1700	Primary	AOA	WHO III	Male	49	1372	0	1	1	Mutant
CGGA_1701	Primary	AOA	WHO III	Male	44	1072	0	1	1	Mutant
CGGA_1702	Recurrent	rGBM	WHO IV	Female	29	168	1	1	1	Wildtype
CGGA_1703	Primary	OA	WHO II	Female	30	1366	0	1	1	Mutant
CGGA_1704	Primary	A	WHO II	Female	32	1360	0	1	0	Wildtype
CGGA_1706	Primary	GBM	WHO IV	Male	60	1364	0	1	1	Wildtype
CGGA_1708	Primary	GBM	WHO IV	Female	54	1122	1	1	1	Wildtype
CGGA_1709	Primary	GBM	WHO IV	Male	47	415	1	1	1	Wildtype
CGGA_1713	Primary	GBM	WHO IV	Male	62	332	1	1	1	Wildtype
CGGA_1714	Primary	AOA	WHO III	Female	37	1330	0	1	1	NA
CGGA_1715	Primary	O	WHO II	Female	12	872	0	0	0	Wildtype
CGGA_1716	Recurrent	rAA	WHO III	Male	38	1332	0	1	1	Mutant
CGGA_1718	Primary	AA	WHO III	Female	37	835	0	1	1	Mutant
CGGA_1720	Primary	OA	WHO II	Male	35	1290	0	1	1	Mutant
CGGA_1721	Primary	AO	WHO III	Female	46	1290	0	1	1	NA
CGGA_1722	Primary	GBM	WHO IV	Female	60	349	1	1	1	Wildtype
CGGA_1723	Primary	AOA	WHO III	Female	39	1282	0	1	1	Mutant
CGGA_1725	Primary	AOA	WHO III	Female	33	1282	0	1	1	Mutant
CGGA_1727	Primary	GBM	WHO IV	Male	48	1276	0	1	1	Mutant
CGGA_1728	Primary	GBM	WHO IV	Male	45	917	1	1	1	Mutant
CGGA_1729	Recurrent	rGBM	WHO IV	Male	52	244	1	1	1	Wildtype
CGGA_1731	Primary	AOA	WHO III	Female	45	972	0	1	1	Mutant
CGGA_1735	Primary	GBM	WHO IV	Male	54	813	1	1	1	Wildtype
CGGA_1736	Primary	GBM	WHO IV	Female	57	938	1	1	1	Wildtype
CGGA_1737	Primary	AO	WHO III	Male	33	1248	0	1	1	Mutant
CGGA_1738	Primary	AA	WHO III	Male	49	469	1	1	1	Wildtype
CGGA_1739	Recurrent	rAOA	WHO III	Male	45	515	1	1	1	Mutant
CGGA_1740	Primary	GBM	WHO IV	Female	50	363	1	0	0	Wildtype
CGGA_1743	Primary	AOA	WHO III	Female	47	1232	0	0	0	Mutant
CGGA_1744	Primary	GBM	WHO IV	Male	51	1232	0	1	1	NA
CGGA_1745	Primary	AOA	WHO III	Female	45	1225	0	1	1	Mutant
CGGA_1747	Primary	AOA	WHO III	Female	27	293	1	1	1	NA
CGGA_1749	Primary	GBM	WHO IV	Female	44	401	1	1	1	Wildtype
CGGA_1750	Primary	GBM	WHO IV	Female	52	250	1	1	1	Wildtype
CGGA_1758	Primary	GBM	WHO IV	Female	45	414	1	1	1	Wildtype
CGGA_1760	Recurrent	rA	WHO II	Male	51	459	1	1	1	Wildtype
CGGA_1764	Primary	GBM	WHO IV	Male	33	710	1	1	1	Mutant
CGGA_1767	Primary	GBM	WHO IV	Male	63	309	0	0	0	Wildtype
CGGA_1769	Primary	GBM	WHO IV	Female	49	1151	0	1	1	Wildtype
CGGA_1770	Recurrent	rGBM	WHO IV	Female	43	298	1	0	1	Mutant
CGGA_1771	Recurrent	rAOA	WHO III	Male	38	1068	1	1	1	Mutant
CGGA_1773	Recurrent	rGBM	WHO IV	Female	46	104	1	1	1	Wildtype
CGGA_1776	Recurrent	rGBM	WHO IV	Male	23	259	1	1	1	Wildtype
CGGA_1780	Primary	GBM	WHO IV	Female	57	1123	0	1	1	Wildtype
CGGA_1785	Recurrent	rGBM	WHO IV	Male	34	329	1	1	1	Mutant
CGGA_1786	Recurrent	rAO	WHO III	Female	54	1128	0	1	1	Mutant
CGGA_1791	Primary	AA	WHO III	Male	55	855	1	1	1	Wildtype
CGGA_1807	Primary	GBM	WHO IV	Female	65	247	1	NA	NA	Wildtype
CGGA_1809	Primary	AO	WHO III	Male	27	343	1	1	1	Wildtype
CGGA_1811	Recurrent	rGBM	WHO IV	Male	64	304	1	1	1	Wildtype
CGGA_1812	Primary	GBM	WHO IV	Male	65	NA	NA	NA	NA	Wildtype
CGGA_1814	Recurrent	rGBM	WHO IV	Female	46	221	1	1	1	Wildtype
CGGA_1815	Recurrent	rGBM	WHO IV	Female	45	185	1	1	1	Wildtype
CGGA_1817	Primary	GBM	WHO IV	Female	72	399	1	1	1	Wildtype
CGGA_1819	Primary	GBM	WHO IV	Male	55	1008	0	1	1	Wildtype
CGGA_1820	Recurrent	rGBM	WHO IV	Female	52	77	1	1	1	Wildtype
CGGA_1826	Primary	GBM	WHO IV	Female	70	44	1	0	0	Wildtype
CGGA_1829	Primary	OA	WHO II	Male	23	801	0	0	0	Wildtype
CGGA_1833	Primary	GBM	WHO IV	Female	60	494	1	1	1	Wildtype
CGGA_1840	Primary	GBM	WHO IV	Female	58	964	0	1	1	Wildtype
CGGA_1850	Primary	OA	WHO II	Male	29	750	0	0	1	Mutant
CGGA_1854	Primary	AA	WHO III	Male	36	934	0	1	1	Mutant
CGGA_1857	Recurrent	rGBM	WHO IV	Male	46	157	1	1	1	Wildtype
CGGA_1862	Primary	AA	WHO III	Male	40	110	1	1	1	Wildtype
CGGA_1863	Recurrent	rAOA	WHO III	Female	50	902	0	1	1	Mutant
CGGA_1865	Recurrent	rGBM	WHO IV	Female	45	89	1	0	0	Wildtype
CGGA_1866	Primary	GBM	WHO IV	Male	68	127	1	1	1	Wildtype
CGGA_1870	Primary	GBM	WHO IV	Male	62	864	0	1	1	Mutant
CGGA_1875	Primary	OA	WHO II	Female	22	866	0	1	1	Wildtype
CGGA_1877	Recurrent	rAOA	WHO III	Male	35	NA	NA	NA	NA	Mutant
CGGA_1880	Recurrent	rAA	WHO III	Female	37	855	0	0	0	Mutant
CGGA_1882	Primary	AOA	WHO III	Male	33	842	0	0	0	Mutant
CGGA_1886	Recurrent	rGBM	WHO IV	Male	31	338	1	1	1	Wildtype
CGGA_1899	Recurrent	rGBM	WHO IV	Male	45	176	1	1	1	Wildtype
CGGA_1901	Primary	GBM	WHO IV	Male	60	540	1	1	1	Wildtype
CGGA_1902	Primary	OA	WHO II	Male	33	790	0	0	0	Mutant
CGGA_1903	Primary	AOA	WHO III	Female	24	785	0	1	1	NA
CGGA_1906	Recurrent	rAA	WHO III	Male	57	779	0	1	1	Mutant
CGGA_1908	Recurrent	rGBM	WHO IV	Female	42	298	1	1	1	Wildtype
CGGA_1911	Recurrent	rGBM	WHO IV	Male	15	762	0	1	1	Wildtype
CGGA_1912	Recurrent	rGBM	WHO IV	Male	48	NA	NA	1	1	NA
CGGA_1916	Primary	GBM	WHO IV	Female	33	0	0	0	0	Mutant
CGGA_1939	Recurrent	rA	WHO II	Male	31	NA	NA	1	1	NA
CGGA_194	Recurrent	rAO	WHO III	Female	43	2304	1	1	0	Mutant
CGGA_1946	Recurrent	rGBM	WHO IV	Female	51	142	1	1	1	Wildtype
CGGA_1953	Recurrent	rGBM	WHO IV	Male	47	73	1	1	1	Wildtype
CGGA_1955	Recurrent	rGBM	WHO IV	Male	30	NA	NA	1	1	NA
CGGA_1972	Recurrent	rGBM	WHO IV	Male	47	606	0	NA	NA	Wildtype
CGGA_1976	Recurrent	rGBM	WHO IV	Female	53	NA	NA	1	1	Wildtype
CGGA_1985	Recurrent	rGBM	WHO IV	Male	41	380	1	NA	NA	Mutant
CGGA_1994	Recurrent	rAO	WHO III	Female	32	552	NA	NA	NA	Mutant
CGGA_2002	Recurrent	rA	WHO II	Male	40	524	0	1	1	Mutant
CGGA_2003	Recurrent	rGBM	WHO IV	Male	40	517	0	1	1	Mutant
CGGA_2006	Recurrent	rAA	WHO III	Male	43	516	0	1	1	Mutant
CGGA_2008	Recurrent	rGBM	WHO IV	Male	56	44	1	NA	NA	Wildtype
CGGA_2013	Recurrent	rA	WHO II	Male	41	139	1	1	NA	Mutant
CGGA_2024	Recurrent	rGBM	WHO IV	Female	19	328	1	1	NA	Wildtype
CGGA_2038	Recurrent	rGBM	WHO IV	Male	44	NA	NA	NA	NA	Mutant
CGGA_2039	Recurrent	rGBM	WHO IV	Male	28	NA	NA	NA	NA	Wildtype
CGGA_2046	Recurrent	rAA	WHO III	Male	46	NA	NA	1	1	Mutant
CGGA_2047	Recurrent	rGBM	WHO IV	Female	64	NA	NA	NA	1	Wildtype
CGGA_2053	Recurrent	rGBM	WHO IV	Male	55	NA	NA	0	1	Wildtype
CGGA_2056	Recurrent	rGBM	WHO IV	Female	41	NA	NA	1	1	Mutant
CGGA_2062	Recurrent	rGBM	WHO IV	Female	63	NA	NA	1	1	Mutant
CGGA_2075	Recurrent	rGBM	WHO IV	Male	63	NA	NA	1	1	Wildtype
CGGA_2078	Recurrent	rGBM	WHO IV	Female	61	NA	NA	1	1	Wildtype
CGGA_2079	Recurrent	rAO	WHO III	Male	45	NA	NA	1	1	Mutant
CGGA_2081	Recurrent	rAO	WHO III	Female	39	NA	NA	1	0	Mutant
CGGA_2082	Recurrent	rGBM	WHO IV	Male	41	NA	NA	1	1	Wildtype
CGGA_2088	Recurrent	rGBM	WHO IV	Female	30	NA	NA	1	1	Wildtype
CGGA_2106	Recurrent	rGBM	WHO IV	Female	39	NA	NA	NA	NA	Mutant
CGGA_2115	Recurrent	rGBM	WHO IV	Female	31	NA	NA	1	1	Wildtype
CGGA_2121	Recurrent	rA	WHO II	Female	41	NA	NA	1	1	Mutant
CGGA_2129	Recurrent	rAA	WHO III	Male	48	NA	NA	0	0	Mutant
CGGA_265	Recurrent	rA	WHO II	Male	43	3959	0	1	1	Mutant
CGGA_279	Recurrent	rAOA	WHO III	Female	49	1314	1	1	1	Mutant
CGGA_28	Primary	A	WHO II	Male	25	1103	1	1	0	Mutant
CGGA_288	Recurrent	rO	WHO II	Male	49	1057	1	1	0	Mutant
CGGA_290	Primary	OA	WHO II	Female	37	4075	0	1	0	Mutant
CGGA_320	Primary	OA	WHO II	Male	31	3005	1	1	1	Mutant
CGGA_336	Recurrent	rAOA	WHO III	Female	57	2549	1	1	1	Mutant
CGGA_358	Recurrent	rAOA	WHO III	Female	30	122	1	0	0	Mutant
CGGA_362	Recurrent	rA	WHO II	Female	39	1680	0	0	NA	Mutant
CGGA_369	Recurrent	rA	WHO II	Male	33	3957	0	1	0	Mutant
CGGA_406	Recurrent	rAOA	WHO III	Female	24	90	1	0	0	Mutant
CGGA_42	Primary	A	WHO II	Male	38	2832	1	1	1	Mutant
CGGA_420	Recurrent	rAO	WHO III	Female	39	3514	0	1	1	Mutant
CGGA_457	Recurrent	rAOA	WHO III	Male	32	75	1	0	0	Mutant
CGGA_474	Primary	AO	WHO III	Male	NA	2029	0	1	1	Wildtype
CGGA_482	Primary	OA	WHO II	Male	45	2511	1	1	1	Mutant
CGGA_487	Recurrent	rGBM	WHO IV	Male	46	156	1	1	1	Wildtype
CGGA_492	Recurrent	rAOA	WHO III	Male	27	652	0	1	1	Wildtype
CGGA_503	Primary	OA	WHO II	Male	51	3777	0	1	1	Mutant
CGGA_507	Recurrent	rAA	WHO III	Female	53	328	1	0	1	Mutant
CGGA_509	Primary	GBM	WHO IV	Male	38	623	1	1	1	Wildtype
CGGA_521	Primary	AA	WHO III	Male	32	514	1	1	1	Wildtype
CGGA_530	Recurrent	rGBM	WHO IV	Female	41	506	1	0	1	Wildtype
CGGA_554	Recurrent	rAOA	WHO III	Female	46	134	1	1	0	NA
CGGA_568	Recurrent	rGBM	WHO IV	Male	14	285	1	0	1	Wildtype
CGGA_583	Primary	A	WHO II	Female	36	3107	1	1	0	Mutant
CGGA_619	Recurrent	rA	WHO II	Male	40	550	1	1	0	Wildtype
CGGA_621	Recurrent	rAOA	WHO III	Male	40	1347	0	1	1	Mutant
CGGA_625	Recurrent	rAOA	WHO III	Female	33	2098	1	0	0	Mutant
CGGA_634	Primary	AOA	WHO III	Female	35	2633	1	1	1	Mutant
CGGA_652	Recurrent	rAA	WHO III	Male	42	476	1	1	1	Mutant
CGGA_663	Primary	A	WHO II	Female	29	3479	0	1	0	Mutant
CGGA_703	Recurrent	rAO	WHO III	Female	31	1355	1	1	1	Mutant
CGGA_705	Primary	AA	WHO III	Male	41	1507	1	1	0	Mutant
CGGA_707	Primary	OA	WHO II	Female	39	3299	1	1	1	Mutant
CGGA_720	Recurrent	rA	WHO II	Female	46	1258	1	1	0	Mutant
CGGA_721	Primary	OA	WHO II	Male	45	2552	1	1	1	Mutant
CGGA_724	Recurrent	rOA	WHO II	Male	32	3406	0	0	0	Mutant
CGGA_730	Recurrent	rOA	WHO II	Female	51	2118	1	1	0	Mutant
CGGA_763	Recurrent	rAOA	WHO III	Male	52	319	0	1	0	Wildtype
CGGA_777	Recurrent	rGBM	WHO IV	Male	46	146	1	1	0	Wildtype
CGGA_780	Recurrent	rAO	WHO III	Female	64	923	1	0	1	Wildtype
CGGA_799	Recurrent	rAOA	WHO III	Male	53	1868	1	1	1	Mutant
CGGA_809	Primary	A	WHO II	Male	26	1252	1	1	1	Mutant
CGGA_810	Recurrent	rAO	WHO III	Male	20	551	1	1	1	Wildtype
CGGA_825	Recurrent	rAA	WHO III	Male	36	836	1	1	1	Mutant
CGGA_831	Primary	GBM	WHO IV	Female	55	546	1	1	1	Wildtype
CGGA_846	Recurrent	rA	WHO II	Female	39	2991	0	0	1	Wildtype
CGGA_852	Primary	AA	WHO III	Male	40	169	1	1	0	Wildtype
CGGA_861	Primary	AOA	WHO III	Male	29	893	1	0	0	Wildtype
CGGA_862	Recurrent	rA	WHO II	Male	30	1046	0	0	NA	Mutant
CGGA_863	Primary	A	WHO II	Female	42	2073	1	1	0	Wildtype
CGGA_867	Recurrent	rAA	WHO III	Female	40	367	1	0	0	Mutant
CGGA_869	Recurrent	rGBM	WHO IV	Female	36	537	0	NA	NA	Wildtype
CGGA_881	Recurrent	rAOA	WHO III	Female	23	252	1	1	1	Wildtype
CGGA_882	Recurrent	rAOA	WHO III	Male	30	1008	0	1	0	Mutant
CGGA_883	Recurrent	rA	WHO II	Female	39	1016	0	0	NA	Mutant
CGGA_887	Recurrent	rAO	WHO III	Male	25	1011	0	0	NA	Wildtype
CGGA_888	Recurrent	rAO	WHO III	Male	29	669	1	1	1	Mutant
CGGA_889	Primary	A	WHO II	Male	23	3213	0	1	1	Mutant
CGGA_890	Primary	AA	WHO III	Male	39	2982	1	1	1	Mutant
CGGA_901	Primary	AOA	WHO III	Male	40	928	1	NA	1	Mutant
CGGA_903	Primary	AOA	WHO III	Female	27	1455	1	1	0	Mutant
CGGA_D19	Recurrent	rO	WHO II	Female	64	297	1	1	1	Mutant
CGGA_D28	Primary	AA	WHO III	Male	25	860	1	1	0	Mutant
CGGA_D49	Recurrent	NA	NA	Female	32	NA	NA	NA	NA	Mutant
CGGA_D50	Recurrent	rOA	WHO II	Male	30	782	1	0	0	Mutant
CGGA_D53	Recurrent	rGBM	WHO IV	Male	30	NA	NA	NA	NA	Wildtype
CGGA_J50	Recurrent	rOA	WHO II	Male	27	1693	1	1	1	Mutant
CGGA_J73	Primary	AO	WHO III	Female	34	1134	1	1	1	Mutant
CGGA_P100	Primary	GBM	WHO IV	Male	67	268	1	NA	NA	Wildtype
CGGA_P102	Primary	GBM	WHO IV	Male	30	989	0	1	1	Mutant
CGGA_P103	Primary	OA	WHO II	Male	34	983	0	1	0	Mutant
CGGA_P104	Recurrent	rAOA	WHO III	Female	36	167	1	1	1	Mutant
CGGA_P106	Recurrent	rGBM	WHO IV	Male	24	71	1	1	1	Wildtype
CGGA_P107	Primary	OA	WHO II	Male	26	NA	NA	NA	NA	Mutant
CGGA_P108	Primary	AOA	WHO III	Female	30	976	0	1	1	Wildtype
CGGA_P109	Recurrent	rGBM	WHO IV	Male	35	406	1	1	1	Mutant
CGGA_P11	Primary	A	WHO II	Female	38	433	0	NA	NA	Mutant
CGGA_P110	Primary	AO	WHO III	Female	56	800	1	1	1	Wildtype
CGGA_P111	Primary	OA	WHO II	Female	44	971	0	1	0	Mutant
CGGA_P112	Primary	GBM	WHO IV	Male	65	834	1	1	1	Wildtype
CGGA_P113	Primary	OA	WHO II	Male	32	1032	0	1	0	Wildtype
CGGA_P114	Primary	OA	WHO II	Male	32	NA	NA	1	NA	Mutant
CGGA_P115	Primary	OA	WHO II	Male	25	959	0	1	0	Wildtype
CGGA_P116	Primary	GBM	WHO IV	Male	58	305	1	1	NA	Wildtype
CGGA_P121	Primary	OA	WHO II	Male	39	941	0	1	0	Wildtype
CGGA_P122	Recurrent	rOA	WHO II	Male	43	971	0	1	1	Mutant
CGGA_P128	Primary	OA	WHO II	Male	41	919	0	1	0	Mutant
CGGA_P13	Primary	OA	WHO II	Female	40	1211	0	0	0	Mutant
CGGA_P131	Primary	AOA	WHO III	Female	45	929	0	1	1	Mutant
CGGA_P132	Primary	OA	WHO II	Male	42	936	0	1	0	Mutant
CGGA_P136	Primary	GBM	WHO IV	Female	41	308	0	1	1	Wildtype
CGGA_P137	Primary	A	WHO II	Male	42	860	0	1	1	Mutant
CGGA_P142	Primary	AOA	WHO III	Male	45	891	0	1	1	Mutant
CGGA_P143	Primary	GBM	WHO IV	Female	66	261	1	1	1	Wildtype
CGGA_P144	Primary	AOA	WHO III	Male	44	892	0	1	1	Mutant
CGGA_P145	Primary	OA	WHO II	Male	53	308	1	1	0	Mutant
CGGA_P146	Recurrent	rA	WHO II	Male	31	344	0	1	1	Mutant
CGGA_P147	Primary	OA	WHO II	Male	52	863	1	1	0	Mutant
CGGA_P15	Primary	GBM	WHO IV	Male	49	723	1	1	1	NA
CGGA_P150	Primary	OA	WHO II	Male	34	349	0	1	0	Mutant
CGGA_P151	Primary	OA	WHO II	Female	46	915	0	1	1	Mutant
CGGA_P153	Primary	A	WHO II	Male	45	818	0	0	0	Mutant
CGGA_P154	Primary	GBM	WHO IV	Male	50	NA	NA	NA	NA	Mutant
CGGA_P155	Primary	A	WHO II	Male	50	817	0	1	0	Wildtype
CGGA_P156	Primary	O	WHO II	Male	30	822	0	0	0	Mutant
CGGA_P157	Primary	AOA	WHO III	Female	55	470	1	1	1	Wildtype
CGGA_P158	Primary	OA	WHO II	Male	27	844	0	1	0	Mutant
CGGA_P159	Primary	AOA	WHO III	Male	59	211	1	0	0	Wildtype
CGGA_P16	Primary	GBM	WHO IV	Male	38	447	0	NA	NA	Mutant
CGGA_P160	Primary	GBM	WHO IV	Female	72	219	1	1	1	Wildtype
CGGA_P163	Recurrent	rAO	WHO III	Female	45	880	0	1	1	Mutant
CGGA_P164	Primary	GBM	WHO IV	Male	27	886	0	1	1	Wildtype
CGGA_P165	Primary	AOA	WHO III	Female	51	598	1	1	1	Mutant
CGGA_P17	Primary	AOA	WHO III	Male	30	1203	0	1	1	Mutant
CGGA_P172	Primary	AA	WHO III	Male	33	803	0	1	1	Mutant
CGGA_P173	Primary	OA	WHO II	Male	31	782	0	1	0	Mutant
CGGA_P174	Primary	OA	WHO II	Male	31	816	0	1	1	Mutant
CGGA_P175	Recurrent	rGBM	WHO IV	Male	45	183	1	1	1	Wildtype
CGGA_P176	Primary	OA	WHO II	Female	32	804	0	1	0	Mutant
CGGA_P177	Primary	OA	WHO II	Male	43	776	0	1	0	Wildtype
CGGA_P178	Primary	GBM	WHO IV	Female	52	776	0	1	1	Wildtype
CGGA_P179	Primary	OA	WHO II	Female	53	778	0	1	1	Mutant
CGGA_P18	Primary	AA	WHO III	Male	40	387	1	0	1	Mutant
CGGA_P180	Primary	GBM	WHO IV	Male	47	260	1	1	1	Mutant
CGGA_P181	Primary	AA	WHO III	Female	21	NA	NA	NA	NA	Wildtype
CGGA_P182	Recurrent	rGBM	WHO IV	Female	58	846	0	1	1	Wildtype
CGGA_P183	Primary	AO	WHO III	Male	58	807	0	1	1	Mutant
CGGA_P185	Recurrent	rAA	WHO III	Female	41	502	1	1	1	Mutant
CGGA_P19	Primary	OA	WHO II	Male	39	1197	0	1	0	Mutant
CGGA_P199	Recurrent	rGBM	WHO IV	Male	66	203	1	0	0	Wildtype
CGGA_P20	Primary	A	WHO II	Female	58	1196	0	1	0	Mutant
CGGA_P205	Primary	GBM	WHO IV	Male	66	302	1	1	1	Wildtype
CGGA_P21	Primary	A	WHO II	Male	25	1195	0	1	1	Mutant
CGGA_P22	Primary	GBM	WHO IV	Male	62	406	1	1	1	Wildtype
CGGA_P23	Primary	AA	WHO III	Female	62	392	1	1	1	Wildtype
CGGA_P25	Primary	GBM	WHO IV	Male	64	147	1	1	1	Wildtype
CGGA_P265	Primary	AOA	WHO III	Male	36	733	0	1	1	Wildtype
CGGA_P266	Primary	AOA	WHO III	Female	28	253	1	1	1	Wildtype
CGGA_P269	Recurrent	rAO	WHO III	Female	47	511	1	1	1	Wildtype
CGGA_P27	Primary	OA	WHO II	Female	37	413	0	1	0	Mutant
CGGA_P270	Recurrent	rA	WHO II	Male	33	322	1	1	1	Mutant
CGGA_P271	Primary	A	WHO II	Male	42	710	0	1	0	Mutant
CGGA_P279	Recurrent	rAO	WHO III	Female	47	668	0	1	1	Mutant
CGGA_P28	Primary	GBM	WHO IV	Male	61	107	1	0	0	Wildtype
CGGA_P280	Recurrent	rGBM	WHO IV	Female	52	675	0	1	1	Wildtype
CGGA_P283	Recurrent	rGBM	WHO IV	Male	38	664	0	1	1	Wildtype
CGGA_P286	Recurrent	rOA	WHO II	Female	57	658	0	NA	NA	Mutant
CGGA_P29	Recurrent	rAOA	WHO III	Female	22	103	1	0	1	Mutant
CGGA_P295	Recurrent	rGBM	WHO IV	Male	46	273	1	1	1	Wildtype
CGGA_P298	Recurrent	rAO	WHO III	Female	50	634	0	1	0	Mutant
CGGA_P3	Recurrent	rAOA	WHO III	Male	32	1399	0	1	0	Mutant
CGGA_P30	Primary	A	WHO II	Male	48	404	1	1	1	Wildtype
CGGA_P306	Recurrent	rO	WHO II	Male	49	592	0	1	NA	Mutant
CGGA_P308	Recurrent	rAA	WHO III	Male	38	563	1	1	1	Mutant
CGGA_P31	Primary	A	WHO II	Male	42	1205	0	0	1	Wildtype
CGGA_P310	Recurrent	rAA	WHO III	Female	47	224	1	NA	NA	NA
CGGA_P311	Recurrent	rA	WHO II	Male	36	581	0	NA	NA	Mutant
CGGA_P314	Recurrent	rAO	WHO III	Female	34	572	0	0	0	Mutant
CGGA_P315	Recurrent	rOA	WHO II	Female	47	451	1	1	0	Mutant
CGGA_P316	Recurrent	rA	WHO II	Male	44	567	0	1	0	NA
CGGA_P319	Recurrent	rAOA	WHO III	Male	37	565	0	1	NA	Mutant
CGGA_P326	Recurrent	rAA	WHO III	Female	48	551	0	0	0	Mutant
CGGA_P328	Recurrent	rAA	WHO III	Female	54	546	0	1	NA	Mutant
CGGA_P335	Recurrent	rGBM	WHO IV	Male	42	537	0	NA	NA	Mutant
CGGA_P337	Recurrent	rAO	WHO III	Female	61	532	0	NA	NA	Mutant
CGGA_P338	Recurrent	rO	WHO II	Male	51	532	0	1	NA	Wildtype
CGGA_P346	Recurrent	rOA	WHO II	Male	42	522	0	NA	NA	Mutant
CGGA_P356	Recurrent	rOA	WHO II	Female	22	506	0	NA	NA	Mutant
CGGA_P358	Recurrent	rOA	WHO II	Male	44	504	0	NA	1	Mutant
CGGA_P364	Recurrent	rAA	WHO III	Female	41	495	1	1	NA	Mutant
CGGA_P385	Recurrent	rGBM	WHO IV	Male	22	449	0	NA	NA	Wildtype
CGGA_P388	Recurrent	rAA	WHO III	Female	37	293	1	NA	NA	Mutant
CGGA_P392	Recurrent	rA	WHO II	Male	35	437	0	0	1	Mutant
CGGA_P399	Recurrent	rOA	WHO II	Female	41	428	0	NA	NA	Mutant
CGGA_P401	Recurrent	rGBM	WHO IV	Male	31	543	0	NA	NA	Mutant
CGGA_P411	Recurrent	rGBM	WHO IV	Female	47	411	0	1	1	Mutant
CGGA_P415	Recurrent	rGBM	WHO IV	Female	56	195	1	NA	NA	Wildtype
CGGA_P416	Recurrent	rAO	WHO III	Male	29	408	0	NA	NA	Mutant
CGGA_P421	Recurrent	rAA	WHO III	Male	26	308	1	NA	NA	Mutant
CGGA_P422	Primary	OA	WHO II	Female	41	430	0	NA	NA	Mutant
CGGA_P437	Primary	AO	WHO III	Female	47	356	0	1	NA	Mutant
CGGA_P438	Recurrent	rAO	WHO III	Male	41	310	0	NA	NA	Mutant
CGGA_P439	Recurrent	rA	WHO II	Male	45	309	0	1	1	Mutant
CGGA_P446	Recurrent	rAO	WHO III	Female	47	NA	NA	1	1	Mutant
CGGA_P461	Recurrent	rAOA	WHO III	Male	28	NA	NA	NA	NA	Mutant
CGGA_P468	Primary	AO	WHO III	Female	42	NA	NA	NA	NA	Mutant
CGGA_P483	Recurrent	rAOA	WHO III	Male	41	NA	NA	NA	NA	Wildtype
CGGA_P492	Recurrent	rOA	WHO II	Female	44	NA	NA	NA	NA	Mutant
CGGA_P499	Recurrent	rGBM	WHO IV	Female	69	NA	NA	NA	NA	Wildtype
CGGA_P5	Recurrent	rAA	WHO III	Female	45	378	1	1	1	Mutant
CGGA_P500	Recurrent	rO	WHO II	Female	34	NA	NA	1	1	Mutant
CGGA_P501	Recurrent	rOA	WHO II	Male	27	NA	NA	NA	NA	Mutant
CGGA_P505	Recurrent	rOA	WHO II	Male	34	NA	NA	NA	NA	Mutant
CGGA_P508	Recurrent	rAOA	WHO III	Male	40	NA	NA	NA	NA	Mutant
CGGA_P510	Recurrent	rAO	WHO III	Male	42	NA	NA	NA	NA	Mutant
CGGA_P512	Recurrent	rGBM	WHO IV	Male	23	NA	NA	NA	NA	Wildtype
CGGA_P520	Recurrent	rAO	WHO III	Female	44	NA	NA	NA	NA	Mutant
CGGA_P568	Recurrent	rAOA	WHO III	Female	23	NA	NA	0	0	Mutant
CGGA_P585	Recurrent	rGBM	WHO IV	Male	50	NA	NA	NA	NA	Wildtype
CGGA_P594	Recurrent	rAOA	WHO III	Male	40	NA	NA	NA	NA	Wildtype
CGGA_P596	Recurrent	rGBM	WHO IV	Female	60	NA	NA	NA	NA	Mutant
CGGA_P604	Recurrent	rAOA	WHO III	Female	15	NA	NA	0	0	Wildtype
CGGA_P609	Primary	GBM	WHO IV	Female	19	NA	NA	0	0	Wildtype
CGGA_P610	Recurrent	rGBM	WHO IV	Male	62	NA	NA	0	0	Wildtype
CGGA_P615	Recurrent	rOA	WHO II	Male	40	NA	NA	0	0	Mutant
CGGA_P619	Recurrent	rGBM	WHO IV	Female	66	NA	NA	NA	NA	Wildtype
CGGA_P623	Primary	AOA	WHO III	Male	52	NA	NA	NA	NA	Mutant
CGGA_P625	Recurrent	rGBM	WHO IV	Female	46	NA	NA	NA	NA	Mutant
CGGA_P633	Recurrent	rAOA	WHO III	Female	40	NA	NA	1	1	Mutant
CGGA_P7	Recurrent	rGBM	WHO IV	Male	45	110	1	1	0	Wildtype
CGGA_P83	Primary	A	WHO II	Female	28	1030	0	1	1	Mutant
CGGA_P84	Primary	A	WHO II	Female	40	1026	0	1	0	Mutant
CGGA_P86	Primary	O	WHO II	Female	34	1026	0	1	0	Mutant
CGGA_P87	Recurrent	rGBM	WHO IV	Male	32	240	1	1	1	Mutant
CGGA_P89	Recurrent	rGBM	WHO IV	Male	42	294	1	1	1	Wildtype
CGGA_P93	Primary	A	WHO II	Female	45	1010	0	0	0	Mutant
CGGA_P98	Recurrent	rAOA	WHO III	Male	44	317	1	1	1	Mutant
CGGA_P99	Recurrent	rGBM	WHO IV	Male	52	679	0	1	1	Mutant

## Sheet: TCGA_LGG
Supplementary Table 1: The detailed clinicopathological parameters of patients.
A0_Samples	A17_Age	A18_Sex	A1_OS	A22_histological_type	A23_Tumor_tissue_site	A2_Event	A7_Grade	A8_New_Event	A8_New_Event_Time	A8_New_Event_Tissue	A8_New_Event_Type	A9_Cancer_Status	additional_studies	age_at_initial_pathologic_diagnosis	animal_insect_allergy_history	animal_insect_allergy_types	asthma_history	bcr_patient_barcode	bcr_patient_uuid	day_of_form_completion	days_to_birth	days_to_death	days_to_initial_pathologic_diagnosis	days_to_last_followup	days_to_last_known_alive	days_to_performance_status_assessment	drugs.drug.bcr_drug_barcode	drugs.drug.bcr_drug_uuid	drugs.drug.clinical_trail_drug_classification	drugs.drug.day_of_form_completion	drugs.drug.days_to_drug_therapy_end	drugs.drug.days_to_drug_therapy_start	drugs.drug.drug_name	drugs.drug.measure_of_response	drugs.drug.month_of_form_completion	drugs.drug.number_cycles	drugs.drug.prescribed_dose	drugs.drug.prescribed_dose_units	drugs.drug.regimen_indication	drugs.drug.regimen_indication_notes	drugs.drug.regimen_number	drugs.drug.route_of_administrations.route_of_administration	drugs.drug.therapy_ongoing	drugs.drug.therapy_types.therapy_type	drugs.drug.therapy_types.therapy_type_notes	drugs.drug.total_dose	drugs.drug.total_dose_units	drugs.drug.tx_on_clinical_trial	drugs.drug.year_of_form_completion
TCGA-DU-A7TI	32	MALE	1183	Astrocytoma	Central nervous system	Dead	G3	1	822			WITH TUMOR		32	Unknown	Not Available	Unknown	TCGA-DU-A7TI	0EFAF8F9-177C-4FFB-B03F-F0316ADF5DC1	5	-11906	1183	0	Not Available	Not Available	Not Available	TCGA-DU-A7TI-D56400;TCGA-DU-A7TI-D56401;TCGA-DU-A7TI-D56402;TCGA-DU-A7TI-D56403;TCGA-DU-A7TI-D56404	3DBCD02E-18B5-4232-83A3-CBC38B81A66A;FBC93972-332A-4D0B-B1F9-36513FE8138C;0B8FDF31-EB56-4FB1-8911-0881FCD1E914;8D714D3D-DD1F-44B6-B734-026BF73E8416;F92A10E6-179B-4166-8B5F-6D6EA935DA87	Targeted Molecular Therapy;Targeted Molecular Therapy;Not Available;Not Available;Not Available	5;5;5;5;5	567;840;1085;1154;1154	232;840;932;1115;1115	SU101;ONYX-015;Temozolomide;cis-retinoic acid;Carmustine (BCNU)	Stable Disease;Stable Disease;Clinical Progressive Disease;Clinical Progressive Disease;Clinical Progressive Disease	2;2;2;2;2	Not Available;Not Available;Not Available;Not Available;Not Available	Not Available;Not Available;Not Available;Not Available;Not Available	Not Available;Not Available;Not Available;Not Available;Not Available	Not Available;Not Available;Not Available;Not Available;Not Available	Not Applicable;Not Applicable;Not Applicable;Not Applicable;Not Applicable	Not Available;Not Available;Not Available;Not Available;Not Available	Not Available;Not Available;Not Available;Not Available;Not Available	NO;NO;NO;NO;NO	Not Available;Not Available;Chemotherapy;Chemotherapy;Chemotherapy	Not Available;Not Available;Not Available;Not Available;Not Available	Not Available;Not Available;Not Available;Not Available;Not Available	Not Available;Not Available;Not Available;Not Available;Not Available	YES;YES;NO;NO;NO	2014;2014;2014;2014;2014
TCGA-S9-A7J2	25	MALE	62	Oligodendroglioma	Central nervous system	Alive	G3	1				WITH TUMOR		25	NO	Not Available	NO	TCGA-S9-A7J2	194E8231-E8D4-477F-8C62-E11F2484ECCE	12	-9345	Not Applicable	0	62	Not Available	-4	TCGA-S9-A7J2-D54313;TCGA-S9-A7J2-D55870;TCGA-S9-A7J2-D55871	6C6D2716-FE6F-46D4-9E96-4D71B6C39880;37EB9F05-E168-4FD1-9867-222ABCFCA522;F5C63655-7238-45FE-9889-E99852633505	Not Available;Not Available;Not Available	18;17;17	Not Available;Not Available;Not Available	62;62;62	Lomustine;Procarbazine;VINCRISTINE	Not Available;Not Available;Not Available	12;1;1	Not Available;Not Available;Not Available	Not Available;Not Available;Not Available	Not Available;Not Available;Not Available	Not Available;Not Available;Not Available	Not Applicable;Not Applicable;Not Applicable	Not Available;Not Available;Not Available	Not Available;Not Available;Not Available	YES;YES;YES	Chemotherapy;Chemotherapy;Chemotherapy	Not Available;Not Available;Not Available	Not Available;Not Available;Not Available	Not Available;Not Available;Not Available	NO;NO;NO	2013;2014;2014
TCGA-P5-A730	22	MALE	333	Oligoastrocytoma	Central nervous system	Alive	G3	0	333			TUMOR FREE		22	Not Available	Not Available	Not Available	TCGA-P5-A730	446D76DF-3E78-4272-A942-CED0DE27C794	13	-8043	Not Applicable	0	6	Not Available	Not Available
TCGA-HT-7474	52	MALE	114	Oligoastrocytoma	Central nervous system	Alive	G2	0	114			Not Available		52	NO	Not Available	NO	TCGA-HT-7474	72aa812d-5daa-4bd7-9028-ec541b1f25bd	7	-19149	Not Applicable	0	114	Not Available	Not Available
TCGA-TM-A84C	32	MALE	492	Astrocytoma	Central nervous system	Dead	G2	1				WITH TUMOR		32	NO	Not Available	YES	TCGA-TM-A84C	8643437F-CD1B-47C8-86BD-87B6C2F80747	16	-11849	Not Applicable	0	459	Not Available	0	TCGA-TM-A84C-D56641	315CD50A-7BFA-4B52-8B0F-126DDC841902	Not Available	16	459	297	Temozolomide	Clinical Progressive Disease	2	Not Available	Not Available	Not Available	Not Available	Not Applicable	Not Available	Not Available	NO	Chemotherapy	Not Available	Not Available	Not Available	NO	2014
TCGA-TQ-A7RG	36	MALE	599	Oligoastrocytoma	Central nervous system	Alive	G2	1				WITH TUMOR		36	NO	Not Available	NO	TCGA-TQ-A7RG	619E18C1-09B9-468C-816D-6789C0BEF0A8	25	-13227	Not Applicable	0	599	Not Available	-32
TCGA-HT-A74O	34	MALE	3	Astrocytoma	Central nervous system	Alive	G3	0	3			Unknown		34	NO	Not Available	NO	TCGA-HT-A74O	723CAD09-AA2D-4492-B19D-661B310E1C58	18	-12460	Not Applicable	0	3	Not Available	Not Available
TCGA-S9-A7J3	52	FEMALE	629	Oligodendroglioma	Central nervous system	Alive	G3	1				WITH TUMOR		52	NO	Not Available	NO	TCGA-S9-A7J3	032096A6-1923-44B9-A1CB-181BED041C8E	12	-19056	Not Applicable	0	247	Not Available	-14	TCGA-S9-A7J3-D54317;TCGA-S9-A7J3-D55872;TCGA-S9-A7J3-D55873	340DB40F-BC8C-4491-97EB-77052E2774E2;AA5936A5-5DA4-4CD8-8BB0-B78072DC246F;66B33756-4A29-4BFE-953E-AAB81C2A11F5	Not Available;Not Available;Not Available	18;17;17	177;177;177	2;2;2	Lomustine;Procarbazine;Vincristine	Stable Disease;Stable Disease;Stable Disease	12;1;1	Not Available;Not Available;Not Available	Not Available;Not Available;Not Available	Not Available;Not Available;Not Available	Not Available;Not Available;Not Available	Not Applicable;Not Applicable;Not Applicable	Not Available;Not Available;Not Available	Not Available;Not Available;Not Available	NO;NO;NO	Chemotherapy;Chemotherapy;Chemotherapy	Not Available;Not Available;Not Available	Not Available;Not Available;Not Available	Not Available;Not Available;Not Available	NO;NO;NO	2013;2014;2014
TCGA-CS-6666	22	MALE	1428	Astrocytoma	Central nervous system	Alive	G3	1				WITH TUMOR		22	NO	Not Available	NO	TCGA-CS-6666	8cba230b-46db-4d35-8123-3879eba32402	24	-8340	Not Applicable	0	258	Not Available	-1	TCGA-CS-6666-D17578	e4bada7d-4627-43bb-9c13-8188395833ad	Not Available	24	Not Available	32	Temodar	Not Available	9	Not Available	Not Available	mg	ADJUVANT	Not Applicable	1	PO	YES	Chemotherapy	Not Available	Not Available	mg	Not Available	2011
TCGA-FG-7637	49	MALE	1219	Oligoastrocytoma	Central nervous system	Alive	G2	1				WITH TUMOR		49	NO	Not Available	NO	TCGA-FG-7637	c40ab957-fe46-43b1-992d-b4e2040a3f57	6	-18084	Not Applicable	0	802	Not Available	Not Available
TCGA-FG-A6IZ	60	MALE	457	Oligodendroglioma	Central nervous system	Alive	G2	0	457			TUMOR FREE		60	NO	Not Available	NO	TCGA-FG-A6IZ	DA13446A-C4DC-4D02-80C8-410273925AC4	4	-22275	Not Applicable	0	128	Not Available	Not Available
TCGA-S9-A6UB	52	MALE	3761	Oligodendroglioma	Central nervous system	Alive	G2	0	3761			TUMOR FREE		52	NO	Not Available	YES	TCGA-S9-A6UB	DD85DBB2-31C3-4BC2-9DFF-3BD27C79A9AD	4	-19223	Not Applicable	0	3156	Not Available	-1
TCGA-TQ-A7RP	66	MALE	914	Oligoastrocytoma	Central nervous system	Alive	G2	1				WITH TUMOR		66	NO	Not Available	NO	TCGA-TQ-A7RP	7116CE06-D730-40E4-92D7-AEF1F869B1D5	17	-24109	Not Applicable	0	914	Not Available	152
TCGA-DU-7015	41	FEMALE	2761	Oligodendroglioma	Central nervous system	Alive	G2	1	591			WITH TUMOR		41	Not Available	Not Available	Not Available	TCGA-DU-7015	ec82a00f-3909-4781-8ae2-e54cbc1ac7ac	8	-15041	Not Applicable	0	2761	Not Available	14	TCGA-DU-7015-D18637;TCGA-DU-7015-D18634;TCGA-DU-7015-D18635	6c6ae3a3-1841-4e11-abd9-db485469e117;6d0329fe-9b8c-4443-b156-60a52d35590c;8163fd2e-6bd9-4728-89fb-b7b1aaf8868d	Not Available;Not Available;Not Available	8;8;8	Not Available;884;1460	930;616;930	Bevacizumab;Temozolomide;Irinotecan	Not Available;Not Available;Not Available	11;11;11	Not Available;6;17	Not Available;200;Not Available	mg/kg;mg/m2;mg/kg	PROGRESSION;ADJUVANT;PROGRESSION	Not Applicable;Not Applicable;Not Applicable	2;1;2	IV;PO;IV	YES;NO;NO	Targeted Molecular therapy;Chemotherapy;Chemotherapy	Not Available;Not Available;Not Available	Not Available;440;Not Available	mg;mg;mg	Not Available;Not Available;Not Available	2011;2011;2011
TCGA-HT-7857	24	FEMALE	7	Astrocytoma	Central nervous system	Alive	G3	0	7			TUMOR FREE		24	NO	Not Available	NO	TCGA-HT-7857	4e1606e5-f4c1-41a2-9f2c-ad0d02650070	27	-8912	Not Applicable	0	7	Not Available	Not Available
TCGA-CS-4943	37	MALE	1106	Astrocytoma	Central nervous system	Dead	G3	1				WITH TUMOR		37	Not Available	Not Available	Not Available	TCGA-CS-4943	952dfd5d-e65a-4307-b6a9-2ed2b0d2d9ce	16	-13565	Not Applicable	0	481	Not Available	9	TCGA-CS-4943-D10215	442c5dd3-d3e9-4c63-8979-b2db1ad4b768	Not Available	12	Not Available	408	Temodar	Not Available	4	Not Available	Not Available	Not Available	ADJUVANT	Not Applicable	Not Available	PO	YES	Chemotherapy	Not Available	Not Available	Not Available	Not Available	2011
TCGA-P5-A77W	37	FEMALE	584	Oligoastrocytoma	Central nervous system	Alive	G3	0	584			TUMOR FREE		37	Not Available	Not Available	Not Available	TCGA-P5-A77W	EEF15B5C-5FBE-482A-B3B0-DD091888A6A2	13	-13545	Not Applicable	0	5	Not Available	Not Available
TCGA-HT-7884	44	FEMALE	343	Astrocytoma	Central nervous system	Alive	G2	0	343			Discrepancy		44	NO	Not Available	YES	TCGA-HT-7884	86aa5790-9afd-4653-926a-625516df1f56	12	-16280	Not Applicable	0	343	Not Available	112	TCGA-HT-7884-D35007;TCGA-HT-7884-D35008	B10095BE-6E20-46D6-92AD-0C978F3ED062;9460EED9-0696-49E1-846F-0C0B13665B01	Not Available;Not Available	12;12	84;Not Available	44;112	Temodar;Temodar	Stable Disease;Not Applicable	9;9	Not Available;Not Available	Not Available;Not Available	Not Available;Not Available	Not Available;Not Available	Not Applicable;Not Applicable	Not Available;Not Available	Not Available;Not Available	NO;YES	Chemotherapy;Chemotherapy	Not Available;Not Available	Not Available;Not Available	Not Available;Not Available	YES;YES	2012;2012
TCGA-DU-7007	33	MALE	1915	Astrocytoma	Central nervous system	Dead	G2	0	1915			Not Available		33	Not Available	Not Available	YES	TCGA-DU-7007	8e2dcc00-9f7e-4dee-b24d-43c8b30294c5	28	-12245	1915	0	Not Available	Not Available	Not Available
TCGA-FG-A6J1	44	FEMALE	500	Oligodendroglioma	Central nervous system	Alive	G2	1				WITH TUMOR		44	NO	Not Available	NO	TCGA-FG-A6J1	EA31C705-4CF8-48F5-8D13-E43563213C91	21	-16106	Not Applicable	0	124	Not Available	27
TCGA-E1-5304	42	MALE	1251	Astrocytoma	Central nervous system	Dead	G3	1	903			WITH TUMOR		42	NO	Not Available	NO	TCGA-E1-5304	691d5202-90cc-4e08-83a3-0620a89d3a4b	20	-15481	1251	0	Not Available	Not Available	160	TCGA-E1-5304-D7549;TCGA-E1-5304-D7554;TCGA-E1-5304-D7556;TCGA-E1-5304-D7560;TCGA-E1-5304-D7563;TCGA-E1-5304-D7553;TCGA-E1-5304-D7566;TCGA-E1-5304-D7551	be795a9f-dcdf-4a7d-aa4f-94b92b08bd4b;95c00cf2-46a2-4357-9580-f19c65b86363;4266f715-faf8-4d2a-b45d-e1437dfe2d72;6d9b29fb-5777-4b46-aaaf-703389881871;21d4ba99-933d-45ca-b175-dde2cbeb3208;b6b37b85-64d1-4954-bc27-52ef5a91f85f;6b8d7114-8189-4922-a268-49d24d41d79e;a306ab5e-3ea9-444f-b6e0-4bbff0380335	Not Available;Not Available;Not Available;Not Available;Not Available;Not Available;Not Available;Not Available	20;20;20;20;20;20;20;20	125;312;398;1113;1166;249;1198;160	95;249;312;995;1128;160;1167;125	Temozolomide;Temozolomide;CCNU;Temozolomide;CPT-11;CCNU;VP-16;Temozolomide	Not Available;Not Available;Not Available;Not Available;Not Available;Not Available;Not Available;Not Available	1;1;1;1;1;1;1;1	1;2;2;4;1;2;1;1	150;200;110;200;125;110;50;200	mg/m2;mg/m2;mg/m2;mg/m2;mg/m2;mg/m2;mg/m2;mg/m2	ADJUVANT;ADJUVANT;ADJUVANT;PROGRESSION;PROGRESSION;ADJUVANT;PROGRESSION;ADJUVANT	Not Applicable;Not Applicable;Not Applicable;Not Applicable;Not Applicable;Not Applicable;Not Applicable;Not Applicable	3;6;7;8;9;5;10;4	PO;PO;PO;PO;IV;PO;PO;PO	NO;NO;NO;NO;NO;NO;NO;NO	Chemotherapy;Chemotherapy;Chemotherapy;Chemotherapy;Chemotherapy;Chemotherapy;Chemotherapy;Chemotherapy	Not Available;Not Available;Not Available;Not Available;Not Available;Not Available;Not Available;Not Available	1500;3950;440;7700;723;420;2100;2000	mg;mg;mg;mg;mg;mg;mg;mg	Not Available;Not Available;Not Available;Not Available;Not Available;Not Available;Not Available;Not Available	2011;2011;2011;2011;2011;2011;2011;2011
TCGA-E1-5322	38	FEMALE	3978	Oligoastrocytoma	Central nervous system	Dead	G2	1	1085			Not Available		38	Not Available	Not Available	Not Available	TCGA-E1-5322	5ea230a6-77aa-4aa5-867c-09651d481d8b	27	-13903	3978	0	Not Available	Not Available	3305	TCGA-E1-5322-D7467	5f1f8156-edae-4626-873b-b85e38a002d4	Not Available	27	1109	1085	Gliadel Wafer	Not Available	1	7	8	{Wafer}	ADJUVANT	Not Applicable	1	INTUM	NO	Chemotherapy	Not Available	8	{Wafer}	Not Available	2011
TCGA-HT-8558	29	FEMALE	418	Oligodendroglioma	Central nervous system	Alive	G2	0	418			TUMOR FREE		29	NO	Not Available	NO	TCGA-HT-8558	9b288f0e-5155-4736-bc22-e0e801d8b738	16	-10950	Not Applicable	0	52	Not Available	Not Available
TCGA-CS-5394	40	MALE	8	Astrocytoma	Central nervous system	Alive	G3	1				Not Available		40	NO	Not Available	NO	TCGA-CS-5394	97bf8065-3e7d-4702-a426-24908f4d66a4	13	-14920	Not Applicable	0	3	Not Available	-1
TCGA-QH-A6X9	73	FEMALE	58	Oligodendroglioma	Central nervous system	Alive	G2	0	58			Unknown		73	NO	Not Available	NO	TCGA-QH-A6X9	1CA2E1B3-E3EB-4740-A69A-800E3EB60787	9	-26992	Not Applicable	0	58	Not Available	58
TCGA-TM-A84F	48	MALE	1796	Astrocytoma	Central nervous system	Alive	G3	0	1796			TUMOR FREE		48	NO	Not Available	NO	TCGA-TM-A84F	3B68B6FF-7EFB-4D53-8BD8-C76CD68AB7C0	17	-17744	Not Applicable	0	1544	Not Available	0
TCGA-S9-A6TZ	39	FEMALE	1120	Astrocytoma	Central nervous system	Alive	G2	1	552			WITH TUMOR		39	NO	Not Available	NO	TCGA-S9-A6TZ	B297C4DC-EC58-4392-908A-586E81D57EF0	31	-14592	Not Applicable	0	658	Not Available	-15
TCGA-DU-7294	53	FEMALE	2869	Oligodendroglioma	Central nervous system	Alive	G2	0	2869			TUMOR FREE		53	Not Available	Not Available	Not Available	TCGA-DU-7294	3f6ffb08-32a9-4555-bfd1-243b7f526105	5	-19616	Not Applicable	0	2869	Not Available	793
TCGA-TQ-A7RN	32	MALE	1026	Oligodendroglioma	Central nervous system	Alive	G2	1				WITH TUMOR		32	NO	Not Available	NO	TCGA-TQ-A7RN	C05F9E21-B8FA-4537-9AE7-39D6FC9D7933	17	-11823	Not Applicable	0	1026	Not Available	11
TCGA-TM-A7C3	43	FEMALE	1666	Astrocytoma	Central nervous system	Dead	G3	1	713			WITH TUMOR		43	NO	Not Available	YES	TCGA-TM-A7C3	D13AC936-87A9-4164-BDAB-02CCF3908CFE	9	-16021	Not Applicable	0	1504	Not Available	0	TCGA-TM-A7C3-D52932	8BF19BF0-DF98-4865-9F48-EFFCAB78B2A5	Not Available	9	Not Available	748	Temozolomide	Not Applicable	12	Not Available	Not Available	Not Available	Not Available	Not Applicable	Not Available	Not Available	YES	Chemotherapy	Not Available	Not Available	Not Available	NO	2013
TCGA-DB-A75M	47	MALE	544	Astrocytoma	Central nervous system	Alive	G2	0	544			TUMOR FREE		47	NO	Not Available	NO	TCGA-DB-A75M	0709DBCC-0828-4066-AA01-96F059E5FA97	30	-17289	Not Applicable	0	313	Not Available	Not Available	TCGA-DB-A75M-D56231	18A2D014-E215-4CAC-BA38-A9A84289DF04	E3FO5	30	Not Available	47	CDR0000654697	Not Applicable	1	Not Available	Not Available	Not Available	Not Available	Not Applicable	Not Available	Not Available	YES	Chemotherapy	Not Available	Not Available	Not Available	YES	2014
TCGA-DU-A5TS	42	MALE	964	Oligodendroglioma	Central nervous system	Alive	G2	1	551			TUMOR FREE		42	Unknown	Not Available	Unknown	TCGA-DU-A5TS	DD163547-43AD-4FE4-873E-83C4C6BE4465	10	-15650	Not Applicable	0	460	Not Available	13	TCGA-DU-A5TS-D48194	1CDA5AF0-27B3-4B75-AB14-AF4DECFDF770	Not Available	10	415	25	Temodar	Stable Disease	9	Not Available	Not Available	Not Available	Not Available	Not Applicable	Not Available	Not Available	NO	Chemotherapy	Not Available	Not Available	Not Available	NO	2013
TCGA-DB-A4XD	32	MALE	1210	Astrocytoma	Central nervous system	Alive	G3	0	1210			TUMOR FREE		32	Unknown	Not Available	NO	TCGA-DB-A4XD	1BFF1E07-4923-43D5-B2D3-CB46B6568EED	21	-11741	Not Applicable	0	822	Not Available	Not Available	TCGA-DB-A4XD-D40472	031BBEB5-469C-4856-AB64-13746690D8E2	Not Available	21	291	24	Temodar	Complete Response	2	Not Available	Not Available	Not Available	Not Available	Not Applicable	Not Available	Not Available	NO	Chemotherapy	Not Available	Not Available	Not Available	NO	2013
TCGA-DH-5142	29	MALE	1943	Astrocytoma	Central nervous system	Alive	G3	1	1627			TUMOR FREE		29	NO	Not Available	YES	TCGA-DH-5142	5b744051-7355-4e15-b035-0621e709a5d7	8	-10678	Not Applicable	0	922	Not Available	10	TCGA-DH-5142-D6544;TCGA-DH-5142-D6543;TCGA-DH-5142-D6545	91998a7d-11c1-427d-b99b-db9ef95ed478;b983b0e5-76b1-4c94-90ec-c9f65f430202;9111add0-24dc-4c01-9713-7daf44bd49a3	Not Available;Not Available;Not Available	20;20;20	93;52;400	89;21;117	Temozolomide;Temozolomide;Temozolomide	Not Available;Not Available;Not Available	12;12;12	1;1;11	360;75;480	mg/day;mg/m2/day;mg/day	ADJUVANT;ADJUVANT;ADJUVANT	Not Applicable;Not Applicable;Not Applicable	2;1;3	PO;PO;PO	NO;NO;NO	Chemotherapy;Chemotherapy;Chemotherapy	Not Available;Not Available;Not Available	1800;2400;5280	mg;mg/m2;mg	Not Available;Not Available;Not Available	2010;2010;2010
TCGA-WY-A85D	60	MALE	1147	Oligoastrocytoma	Central nervous system	Alive	G2	1	887			WITH TUMOR		60	NO	Not Available	NO	TCGA-WY-A85D	0D5A4C63-C3FB-4295-A433-D90CDBFC4ED6	26	-21979	Not Applicable	0	1147	Not Available	Not Available
TCGA-P5-A5F0	33	MALE	287	Oligodendroglioma	Central nervous system	Alive	G2	0	287			WITH TUMOR		33	Unknown	Not Available	NO	TCGA-P5-A5F0	7EB5D055-E1C8-4B93-9205-A49A6E79DFD4	12	-12157	Not Applicable	0	125	Not Available	Not Available	TCGA-P5-A5F0-D56613;TCGA-P5-A5F0-D59339;TCGA-P5-A5F0-D59340	23BCC949-2852-41F4-BDAF-D4952D034C99;805459C3-71F0-4B2F-A213-299DB0870A26;BBF4D2E7-E9D8-4C79-ABF5-15A7A8699D7C	Not Available;Not Available;Not Available	8;8;8	287;287;287	89;89;89	Lomustine;Vincristine;Procarbazine	Partial Response;Partial Response;Partial Response	5;5;5	Not Available;Not Available;Not Available	Not Available;Not Available;Not Available	Not Available;Not Available;Not Available	Not Available;Not Available;Not Available	Not Applicable;Not Applicable;Not Applicable	Not Available;Not Available;Not Available	Not Available;Not Available;Not Available	NO;NO;NO	Chemotherapy;Chemotherapy;Chemotherapy	Not Available;Not Available;Not Available	Not Available;Not Available;Not Available	Not Available;Not Available;Not Available	NO;NO;NO	2014;2014;2014
TCGA-HT-7476	26	MALE	199	Astrocytoma	Central nervous system	Alive	G2	0	199			TUMOR FREE		26	NO	Not Available	NO	TCGA-HT-7476	27d0d3cb-16c0-4ba8-9662-95917f665004	7	-9614	Not Applicable	0	199	Not Available	Not Available	TCGA-HT-7476-D21244;TCGA-HT-7476-D21243	7b368f14-efc6-449e-a680-2b1dacafae06;1087cef3-36cb-4992-ad47-390efd05380e	Not Available;Not Available	7;7	Not Available;80	118;41	temodar;temodar	Not Available;Not Available	2;2	3;1	280;140	mg/day;mg/day	ADJUVANT;ADJUVANT	Not Applicable;Not Applicable	2;1	PO;PO	YES;NO	Chemotherapy;Chemotherapy	Not Available;Not Available	1400;4200	mg;mg	Not Available;Not Available	2012;2012
TCGA-TM-A84G	54	FEMALE	1236	Oligodendroglioma	Central nervous system	Alive	G3	0	1236			TUMOR FREE		54	NO	Not Available	NO	TCGA-TM-A84G	63F4AA26-DEC0-4309-8B75-6446A7241527	17	-20014	Not Applicable	0	1045	Not Available	0
TCGA-VM-A8CF	44	FEMALE	609	Astrocytoma	Central nervous system	Alive	G3	0	609			WITH TUMOR		44	Unknown	Not Available	Unknown	TCGA-VM-A8CF	0073A136-D5F4-4FD6-88F9-711768F2ABC6	14	-16334	Not Applicable	0	294	Not Available	26	TCGA-VM-A8CF-D56941	6AF8B596-1900-4064-83A0-438EF1CC6731	Not Available	30	88	41	Temodar	Stable Disease	4	Not Available	Not Available	Not Available	Not Available	Not Applicable	Not Available	Not Available	NO	Chemotherapy	Not Available	Not Available	Not Available	NO	2014
TCGA-DB-A64W	65	FEMALE	438	Oligoastrocytoma	Central nervous system	Dead	G3	0	438			WITH TUMOR		65	Unknown	Not Available	NO	TCGA-DB-A64W	DF22BC30-96E2-42DE-9A39-2954DB49841D	7	-23936	Not Applicable	0	415	Not Available	-20	TCGA-DB-A64W-D46509	07E285BC-D322-4AB9-8083-F1F3F64A2814	Not Available	7	274	34	Temodar	Stable Disease	8	Not Available	Not Available	Not Available	Not Available	Not Applicable	Not Available	Not Available	NO	Chemotherapy	Not Available	Not Available	Not Available	NO	2013
TCGA-HT-7482	18	FEMALE	3253	Oligoastrocytoma	Central nervous system	Alive	G2	1	374			WITH TUMOR		18	NO	Not Available	NO	TCGA-HT-7482	448d3e3b-622c-4e79-bb1d-b5f2e92970e8	6	-6857	Not Applicable	0	1644	Not Available	Not Available	TCGA-HT-7482-D29533	5e15e3a1-af84-4651-a196-a1b6efb3969a	Not Available	9	853	577	Temodar	Not Available	3	10	370	mg/day	PROGRESSION	Not Applicable	1	PO	NO	Chemotherapy	Not Available	18500	mg	Not Available	2012
TCGA-QH-A65R	38	FEMALE	461	Oligodendroglioma	Central nervous system	Alive	G3	1				WITH TUMOR		38	YES	CAT	NO	TCGA-QH-A65R	505E9812-D13E-42D3-AEE2-55A85D6F4551	2	-14073	Not Applicable	0	175	Not Available	-10	TCGA-QH-A65R-D46271	2B190C17-1558-498E-B160-A6E7434F0D02	Not Available	5	430	32	TEMOZOLOMIDE	Stable Disease	8	Not Available	Not Available	Not Available	Not Available	Not Applicable	Not Available	Not Available	NO	Chemotherapy	Not Available	Not Available	Not Available	NO	2013
TCGA-QH-A6CZ	38	MALE	279	Oligoastrocytoma	Central nervous system	Alive	G2	0	279			TUMOR FREE		38	NO	Not Available	NO	TCGA-QH-A6CZ	B4F4C9B5-BC50-4F35-A7DA-FD011C3B2C02	2	-14007	Not Applicable	0	96	Not Available	-51
TCGA-S9-A6U0	46	MALE	742	Astrocytoma	Central nervous system	Dead	G3	1	692			WITH TUMOR		46	NO	Not Available	NO	TCGA-S9-A6U0	A343FBE3-147A-4656-9E90-5408298CA12C	31	-16890	Not Applicable	0	498	Not Available	-18	TCGA-S9-A6U0-D54135;TCGA-S9-A6U0-D54136;TCGA-S9-A6U0-D65506;TCGA-S9-A6U0-D70003;TCGA-S9-A6U0-D70005	E8308CBE-67F1-4074-B091-5B632DC7B1E5;DB7B276C-FD50-475A-B68F-9974D22DFA38;61FB2564-39E2-4F0F-B0B7-BE0E4D4F4ACD;75759921-173C-42B8-9F23-1ED2D3FA32FC;DE7BF179-1B4B-4870-AFA3-F954B842FD71	Not Available;Not Available;Not Available;Not Available;Not Available	17;17;24;26;26	64;264;Not Available;Not Available;Not Available	30;96;698;603;603	Temozolomide;Temozolomide;Bevacizumab;Carmustine;Teniposide	Stable Disease;Stable Disease;Not Applicable;Clinical Progressive Disease;Clinical Progressive Disease	12;12;9;1;1	Not Available;Not Available;Not Available;Not Available;Not Available	Not Available;Not Available;Not Available;Not Available;Not Available	Not Available;Not Available;Not Available;Not Available;Not Available	Not Available;Not Available;Not Available;Not Available;Not Available	Not Applicable;Not Applicable;Not Applicable;Not Applicable;Not Applicable	Not Available;Not Available;Not Available;Not Available;Not Available	Not Available;Not Available;Not Available;Not Available;Not Available	NO;NO;YES;NO;NO	Chemotherapy;Chemotherapy;Targeted Molecular therapy;Chemotherapy;Chemotherapy	Not Available;Not Available;Not Available;Not Available;Not Available	Not Available;Not Available;Not Available;Not Available;Not Available	Not Available;Not Available;Not Available;Not Available;Not Available	NO;NO;NO;NO;NO	2013;2013;2014;2015;2015
TCGA-QH-A6CV	51	MALE	442	Oligoastrocytoma	Central nervous system	Alive	G3	1				WITH TUMOR		51	NO	Not Available	NO	TCGA-QH-A6CV	29E95C77-F55B-42E1-B81E-EAB4BB3CF803	2	-18955	Not Applicable	0	90	Not Available	-42
TCGA-S9-A6TS	48	FEMALE	1891	Astrocytoma	Central nervous system	Dead	G3	1	1324			WITH TUMOR		48	NO	Not Available	NO	TCGA-S9-A6TS	41E4DC71-7767-44C2-9D38-110DCD37B451	30	-17857	1891	0	Not Available	Not Available	-10	TCGA-S9-A6TS-D51943;TCGA-S9-A6TS-D51942;TCGA-S9-A6TS-D51944	7263A8F3-DF15-43AC-AFFB-AFC300FD85C3;58259028-B8FE-40C9-81C8-A5710FB35B17;2130E3E9-86B7-4792-ABF1-36699EE70C58	Not Available;Not Available;Not Available	26;26;26	1697;1603;1859	1614;1352;1704	Carmustine;Temozolamide;Bevacizumab	Clinical Progressive Disease;Clinical Progressive Disease;Clinical Progressive Disease	11;11;11	Not Available;Not Available;Not Available	Not Available;Not Available;Not Available	Not Available;Not Available;Not Available	Not Available;Not Available;Not Available	Not Applicable;Not Applicable;Not Applicable	Not Available;Not Available;Not Available	Not Available;Not Available;Not Available	NO;NO;NO	Chemotherapy;Chemotherapy;Targeted Molecular therapy	Not Available;Not Available;Not Available	Not Available;Not Available;Not Available	Not Available;Not Available;Not Available	NO;NO;NO	2013;2013;2013
TCGA-HT-8106	53	MALE	3	Astrocytoma	Central nervous system	Alive	G3	0	3			Not Available		53	NO	Not Available	NO	TCGA-HT-8106	bae316e3-1fa4-4fa7-8ad6-a458857a85d4	3	-19555	Not Applicable	0	3	Not Available	Not Available
TCGA-DU-A76L	54	MALE	814	Oligodendroglioma	Central nervous system	Dead	G3	1	410			WITH TUMOR		54	Unknown	Not Available	Unknown	TCGA-DU-A76L	395798C5-3136-4A30-8557-A67A3ABDECAF	22	-19823	814	0	Not Available	Not Available	Not Available	TCGA-DU-A76L-D50323;TCGA-DU-A76L-D50324;TCGA-DU-A76L-D50331;TCGA-DU-A76L-D50332	17E31019-21A1-48CA-8472-48CD1CEAD9B5;D3A914AA-DC46-4157-98C9-D4F975FFD86B;225CBF1C-33B0-428A-9718-F9F4236532BA;6ACA75BD-AD14-4501-9992-FF1E76A48199	Not Available;Not Available;Not Available;Not Available	22;22;22;22	57;406;617;732	16;54;588;651	Temozolomide;Temozolomide;Procarbazine;Cilengtide	Stable Disease;Clinical Progressive Disease;Clinical Progressive Disease;Clinical Progressive Disease	10;10;10;10	Not Available;Not Available;Not Available;Not Available	Not Available;Not Available;Not Available;Not Available	Not Available;Not Available;Not Available;Not Available	Not Available;Not Available;Not Available;Not Available	Not Applicable;Not Applicable;Not Applicable;Not Applicable	Not Available;Not Available;Not Available;Not Available	Not Available;Not Available;Not Available;Not Available	NO;NO;NO;NO	Chemotherapy;Chemotherapy;Chemotherapy;Targeted Molecular therapy	Not Available;Not Available;Not Available;Not Available	Not Available;Not Available;Not Available;Not Available	Not Available;Not Available;Not Available;Not Available	NO;NO;YES;YES	2013;2013;2013;2013
TCGA-HT-7611	36	MALE	1752	Oligoastrocytoma	Central nervous system	Alive	G2	0	1752			TUMOR FREE		36	NO	Not Available	NO	TCGA-HT-7611	0ce8d92b-54e2-45d4-a551-0faf94a27d46	16	-13314	Not Applicable	0	1752	Not Available	Not Available
TCGA-FG-A60J	47	FEMALE	449	Oligoastrocytoma	Central nervous system	Alive	G2	0	449			TUMOR FREE		47	NO	Not Available	NO	TCGA-FG-A60J	C031F2A5-A563-4D5B-BD62-49D4FA5ECA78	26	-17339	Not Applicable	0	214	Not Available	-18
TCGA-FG-A60L	34	FEMALE	655	Astrocytoma	Central nervous system	Alive	G2	0	655			TUMOR FREE		34	Unknown	Not Available	NO	TCGA-FG-A60L	738F5C96-EE44-4FD7-BB8C-E2B86F8053C8	26	-12580	Not Applicable	0	214	Not Available	8
TCGA-DU-A6S2	37	FEMALE	777	Oligodendroglioma	Central nervous system	Alive	G2	0	777			TUMOR FREE		37	YES	long hair cats	NO	TCGA-DU-A6S2	BAADDD76-277F-4C90-9CC2-0FECE30C9735	23	-13597	Not Applicable	0	263	Not Available	11
TCGA-DB-A4XH	53	FEMALE	962	Oligoastrocytoma	Central nervous system	Alive	G2	0	962			TUMOR FREE		53	Unknown	Not Available	NO	TCGA-DB-A4XH	5CCD86AB-2587-4F35-B96A-4F4320B10FB9	21	-19710	Not Applicable	0	383	Not Available	Not Available
TCGA-S9-A6WI	56	FEMALE	2585	Oligoastrocytoma	Central nervous system	Alive	G2	1				WITH TUMOR		56	NO	Not Available	NO	TCGA-S9-A6WI	0B283F95-DBD4-4C36-9201-2198A90EE0D6	5	-20609	Not Applicable	0	2149	Not Available	-1
TCGA-FG-A6J3	52	FEMALE	677	Astrocytoma	Central nervous system	Alive	G3	1	285			WITH TUMOR		52	NO	Not Available	Unknown	TCGA-FG-A6J3	AE4F0714-3B74-46C0-9C1B-F028C7CF2E62	3	-19138	Not Applicable	0	322	Not Available	106	TCGA-FG-A6J3-D48232;TCGA-FG-A6J3-D48501	1EB2DA09-3CFC-44F9-B194-06BBE1D6AE9C;9889AC41-FA07-43AF-8AE0-D489D0085685	Not Available;Not Available	10;16	74;Not Available	27;116	Temodar;Temodar	Stable Disease;Not Applicable	9;9	Not Available;Not Available	Not Available;Not Available	Not Available;Not Available	Not Available;Not Available	Not Applicable;Not Applicable	Not Available;Not Available	Not Available;Not Available	NO;YES	Chemotherapy;Chemotherapy	Not Available;Not Available	Not Available;Not Available	Not Available;Not Available	NO;NO	2013;2013
TCGA-FG-8189	33	FEMALE	685	Oligodendroglioma	Central nervous system	Alive	G2	1				WITH TUMOR		33	NO	Not Available	YES	TCGA-FG-8189	5469c0e8-0c58-4870-b897-8fa0704599a7	9	-12384	Not Applicable	0	361	Not Available	83	TCGA-FG-8189-D42251;TCGA-FG-8189-D42255	9A6538E8-AB2B-44EF-A0F5-1AA3B71111EF;6AD8B764-E9BA-499F-9D06-724575C8DBA0	Chemotherapy;Chemotherapy	15;15	159;221	105;190	Temodar;Temodar	Stable Disease;Stable Disease	4;4	Not Available;Not Available	Not Available;Not Available	Not Available;Not Available	Not Available;Not Available	Not Applicable;Not Applicable	Not Available;Not Available	Not Available;Not Available	NO;NO	Chemotherapy;Chemotherapy	Not Available;Not Available	Not Available;Not Available	Not Available;Not Available	YES;YES	2013;2013
TCGA-DB-A4XB	38	MALE	919	Astrocytoma	Central nervous system	Alive	G3	0	919			TUMOR FREE		38	Unknown	Not Available	NO	TCGA-DB-A4XB	FB6437F9-ADE8-4C33-A0D0-CEACB2BF784D	21	-13990	Not Applicable	0	387	Not Available	Not Available	TCGA-DB-A4XB-D40508	49B0E615-ABFF-4D27-B8E9-50F9544D9EAA	Not Available	21	57	28	Temodar	Stable Disease	2	Not Available	Not Available	Not Available	Not Available	Not Applicable	Not Available	Not Available	NO	Chemotherapy	Not Available	Not Available	Not Available	NO	2013
TCGA-DU-8166	29	FEMALE	516	Oligoastrocytoma	Central nervous system	Alive	G2	1	193			WITH TUMOR		29	Not Available	Not Available	Not Available	TCGA-DU-8166	e488f613-f155-4e11-87d4-8c789ea81691	15	-10641	Not Applicable	0	68	Not Available	Not Available	TCGA-DU-8166-D44354;TCGA-DU-8166-D44355;TCGA-DU-8166-D44356	03D4FB11-E295-4227-B12E-3021FB09BC50;2F9D24F7-6365-4143-90DF-EE052C74E6F0;A971AAD3-1AD3-494D-8945-35B91A1AF170	Not Available;Not Available;Not Available	19;19;19	143;433;433	62;237;237	Temozolomide;Lomustine;Procarbazine	Clinical Progressive Disease;Stable Disease;Stable Disease	6;6;6	Not Available;Not Available;Not Available	Not Available;Not Available;Not Available	Not Available;Not Available;Not Available	Not Available;Not Available;Not Available	Not Applicable;Not Applicable;Not Applicable	Not Available;Not Available;Not Available	Not Available;Not Available;Not Available	NO;NO;NO	Chemotherapy;Chemotherapy;Chemotherapy	Not Available;Not Available;Not Available	Not Available;Not Available;Not Available	Not Available;Not Available;Not Available	NO;NO;NO	2013;2013;2013
TCGA-FG-A60K	34	FEMALE	542	Oligoastrocytoma	Central nervous system	Alive	G2	1				WITH TUMOR		34	YES	Dogs	NO	TCGA-FG-A60K	A85AEBDA-B182-41BA-815A-3FF055E22829	8	-12445	Not Applicable	0	202	Not Available	Not Available
TCGA-FG-8185	37	MALE	433	Astrocytoma	Central nervous system	Alive	G3	0	433			TUMOR FREE		37	NO	Not Available	NO	TCGA-FG-8185	fb3884df-3680-4c5b-8092-981007aeba03	31	-13621	Not Applicable	0	70	Not Available	21	TCGA-FG-8185-D32545;TCGA-FG-8185-D43369	CE3F4131-147E-44A0-A306-3F54F2F9BDFE;CDCD9C6D-0CD2-4E48-B07E-DBC61F09EE3A	Not Available;Not Available	31;20	70;412	21;97	Temodar;Temodar	Stable Disease;Complete Response	5;5	Not Available;Not Available	Not Available;Not Available	Not Available;Not Available	Not Available;Not Available	Not Applicable;Not Applicable	Not Available;Not Available	Not Available;Not Available	NO;NO	Chemotherapy;Chemotherapy	Not Available;Not Available	Not Available;Not Available	Not Available;Not Available	NO;NO	2012;2013
TCGA-S9-A7QY	35	FEMALE	863	Oligoastrocytoma	Central nervous system	Alive	G2	1				WITH TUMOR		35	NO	Not Available	NO	TCGA-S9-A7QY	94A2FF09-F7AC-4AEA-A2B2-0DC1B82AE635	5	-12853	Not Applicable	0	554	Not Available	-2	TCGA-S9-A7QY-D52662	18543B64-497C-49FA-A339-DE4E5F196698	Not Available	5	372	20	Temozolomide	Stable Disease	12	Not Available	Not Available	Not Available	Not Available	Not Applicable	Not Available	Not Available	NO	Chemotherapy	Not Available	Not Available	Not Available	NO	2013
TCGA-DB-A64L	67	FEMALE	736	Oligodendroglioma	Central nervous system	Alive	G2	1	724			TUMOR FREE		67	NO	Not Available	NO	TCGA-DB-A64L	DA735A88-D811-49F1-9091-A097C59ED68E	7	-24690	Not Applicable	0	335	Not Available	8
TCGA-DU-8164	51	MALE	651	Oligodendroglioma	Central nervous system	Alive	G2	0	651			WITH TUMOR		51	Not Available	Not Available	Not Available	TCGA-DU-8164	f97a9afe-e54a-4ef0-b458-0c77f938552e	15	-18735	Not Applicable	0	202	Not Available	Not Available	TCGA-DU-8164-D33147	D44F7932-9A40-4D47-BBBB-AA99E873F87A	Not Available	21	Not Available	35	Temozolomide	Not Applicable	6	Not Available	Not Available	Not Available	Not Available	Not Applicable	Not Available	Not Available	YES	Chemotherapy	Not Available	Not Available	Not Available	NO	2012
TCGA-VM-A8CA	54	MALE	411	Oligodendroglioma	Central nervous system	Alive	G2	1				WITH TUMOR		54	Unknown	Not Available	NO	TCGA-VM-A8CA	CDD1FD4C-3427-496C-8391-4AEB6730D3CC	13	-19991	Not Applicable	0	411	Not Available	19	TCGA-VM-A8CA-D56923	D67720C8-8514-4D9F-9DF3-1F6C30C595DC	Not Available	26	Not Available	373	temodar	Not Applicable	2	Not Available	Not Available	Not Available	Not Available	Not Applicable	Not Available	Not Available	YES	Chemotherapy	Not Available	Not Available	Not Available	NO	2014
TCGA-HT-7609	34	MALE	1399	Oligoastrocytoma	Central nervous system	Alive	G3	0	1399			TUMOR FREE		34	NO	Not Available	YES	TCGA-HT-7609	bfbc0d1e-2a0b-4c60-8a37-91e3ce4b79ee	27	-12607	Not Applicable	0	1399	Not Available	1	TCGA-HT-7609-D28836;TCGA-HT-7609-D28832	3eecb529-e763-469f-967e-ccf4df7f927e;5f8b5235-08c0-4073-b842-31c4320b6809	Not Available;Not Available	1;1	484;75	111;28	temodar;Temodar	Not Available;Not Available	3;3	12;1	280;140	mg/day;mg/day	ADJUVANT;ADJUVANT	Not Applicable;Not Applicable	2;1	PO;PO	NO;NO	Chemotherapy;Chemotherapy	Not Available;Not Available	16800;6860	mg;mg	Not Available;Not Available	2012;2012
TCGA-DU-8158	57	FEMALE	155	Astrocytoma	Central nervous system	Dead	G3	0	155			WITH TUMOR		57	Not Available	Not Available	Not Available	TCGA-DU-8158	b8df1577-2a75-4eb7-ab27-f2dd76160730	15	-21129	155	0	Not Available	Not Available	8	TCGA-DU-8158-D33125	6009C075-F6A2-495D-929C-4154C2C079EA	Not Available	21	66	21	Temozolomide	Unknown	6	Not Available	Not Available	Not Available	Not Available	Not Applicable	Not Available	Not Available	NO	Chemotherapy	Not Available	Not Available	Not Available	NO	2012
TCGA-HT-7881	38	MALE	1079	Oligodendroglioma	Central nervous system	Alive	G2	0	1079			TUMOR FREE		38	NO	Not Available	NO	TCGA-HT-7881	275cb949-2f61-48c9-84f0-ba8ae4fa35c4	1	-14171	Not Applicable	0	89	Not Available	Not Available
TCGA-VW-A8FI	66	MALE	245	Astrocytoma	Central nervous system	Dead	G3	0	245			WITH TUMOR		66	NO	Not Available	NO	TCGA-VW-A8FI	4FB16AEE-DF08-441A-846B-558E0EFE8342	10	-24411	245	0	Not Available	Not Available	Not Available	TCGA-VW-A8FI-D57346	C5A6EC5D-6923-4747-B936-BDD1F1B6EEA3	Not Available	10	78	19	Temozolomide	Unknown	3	Not Available	Not Available	Not Available	Not Available	Not Applicable	Not Available	Not Available	NO	Chemotherapy	Not Available	Not Available	Not Available	NO	2014
TCGA-VM-A8C8	50	FEMALE	1397	Oligodendroglioma	Central nervous system	Alive	G2	1	456			Unknown		50	Unknown	Not Available	Unknown	TCGA-VM-A8C8	A66A3847-7570-4486-8845-86B6125104A2	13	-18494	Not Applicable	0	1006	Not Available	19	TCGA-VM-A8C8-D66844	AD48C107-E4BE-4D61-947F-A3A66DFAD1AB	Not Available	24	1431	1282	Temozolomide	Stable Disease	10	Not Available	Not Available	Not Available	Not Available	Not Applicable	Not Available	Not Available	NO	Chemotherapy	Not Available	Not Available	Not Available	NO	2014
TCGA-RY-A847	45	MALE	933	Oligodendroglioma	Central nervous system	Alive	G2	0	933			TUMOR FREE		45	Not Available	Not Available	Not Available	TCGA-RY-A847	FFF304A2-113F-499D-A88C-9D3660C348D9	16	-16732	Not Applicable	0	933	Not Available	62
TCGA-QH-A86X	33	MALE	337	Oligodendroglioma	Central nervous system	Alive	G2	0	337			TUMOR FREE		33	NO	Not Available	NO	TCGA-QH-A86X	A96BCA45-ECC7-44F6-ACB6-48B0CEC3DE4D	12	-12385	Not Applicable	0	106	Not Available	106
TCGA-TM-A84M	40	MALE	754	Oligodendroglioma	Central nervous system	Alive	G3	0	754			TUMOR FREE		40	NO	Not Available	NO	TCGA-TM-A84M	61FF31A4-4FDC-476C-B456-2A2FED4BAE6B	17	-14660	Not Applicable	0	502	Not Available	0	TCGA-TM-A84M-D56522;TCGA-TM-A84M-D58912;TCGA-TM-A84M-D58913	796B3758-7F92-49E4-8FAB-5AF004C37379;B8E667B8-9536-4B24-9BD6-5E4A8C662574;12389314-83EC-4478-B017-CBE512918876	Not Available;Not Available;Not Available	17;28;28	264;264;264	138;138;138	Procarbazine;LOMUSTINE (CCNU);VINCRISTINE	Complete Response;Complete Response;Complete Response	2;4;4	Not Available;Not Available;Not Available	Not Available;Not Available;Not Available	Not Available;Not Available;Not Available	Not Available;Not Available;Not Available	Not Applicable;Not Applicable;Not Applicable	Not Available;Not Available;Not Available	Not Available;Not Available;Not Available	NO;NO;NO	Chemotherapy;Chemotherapy;Chemotherapy	Not Available;Not Available;Not Available	Not Available;Not Available;Not Available	Not Available;Not Available;Not Available	NO;NO;NO	2014;2014;2014
TCGA-DU-7010	58	FEMALE	456	Astrocytoma	Central nervous system	Dead	G3	1	193			WITH TUMOR		58	Not Available	Not Available	Not Available	TCGA-DU-7010	834e560a-a506-456d-baf2-a206ca058153	28	-21199	456	0	Not Available	Not Available	Not Available	TCGA-DU-7010-D17063;TCGA-DU-7010-D17061	caa0c4b5-9983-49d8-95a8-efe28a285e84;fd9d915c-a824-445d-999e-3173cc38d953	Not Available;Not Available	28;28	162;70	70;11	Temozolomide;Temozolomide	Not Available;Not Available	9;9	Not Available;1	Not Available;Not Available	mg/m2;mg/m2	ADJUVANT;ADJUVANT	Not Applicable;Not Applicable	1;1	PO;PO	NO;NO	Chemotherapy;Chemotherapy	Not Available;Not Available	Not Available;Not Available	mg;mg	Not Available;Not Available	2011;2011
TCGA-DU-5849	48	MALE	443	Oligodendroglioma	Central nervous system	Alive	G2	0	443			TUMOR FREE		48	Not Available	Not Available	Not Available	TCGA-DU-5849	5af8ada5-86b5-4832-8a8e-e975ecca5515	21	-17663	Not Applicable	0	443	Not Available	Not Available	TCGA-DU-5849-D14890	265ff908-1f73-4a94-9166-64c735e61e58	Not Available	25	226	42	Temozolomide	Not Available	5	6	Not Available	mg/m2	ADJUVANT	Not Applicable	1	PO	NO	Chemotherapy	Not Available	Not Available	mg	Not Available	2011
TCGA-VM-A8CB	33	MALE	3	Oligodendroglioma	Central nervous system	Alive	G3	0	3			TUMOR FREE		33	Unknown	Not Available	Unknown	TCGA-VM-A8CB	33600812-1894-4471-A365-75AE4D990B72	13	-12340	Not Applicable	0	3	Not Available	Not Available
TCGA-DU-5853	29	MALE	407	Oligoastrocytoma	Central nervous system	Alive	G2	1				WITH TUMOR		29	Not Available	Not Available	Not Available	TCGA-DU-5853	2d42dd0e-be3a-46ae-a635-c6f9c52f9fa2	20	-10624	Not Applicable	0	407	Not Available	18	TCGA-DU-5853-D16883	dda7fbcd-163a-4afe-b64b-e6d76c7c3552	Not Available	20	65	28	Temozolomide	Not Available	9	1	75	mg/m2	ADJUVANT	Not Applicable	1	PO	NO	Chemotherapy	Not Available	165	mg	Not Available	2011
TCGA-DU-A5TY	46	FEMALE	1033	Astrocytoma	Central nervous system	Dead	G3	1	526			WITH TUMOR		46	Not Available	Not Available	NO	TCGA-DU-A5TY	0167CF11-74BE-4701-AB9A-4E057D4BB545	14	-16945	Not Applicable	0	371	Not Available	Not Available	TCGA-DU-A5TY-D43151;TCGA-DU-A5TY-D43152;TCGA-DU-A5TY-D71311;TCGA-DU-A5TY-D71314;TCGA-DU-A5TY-D71315;TCGA-DU-A5TY-D71316;TCGA-DU-A5TY-D71318	D513EE25-1F99-4AB0-B5E6-1DC3F9A89627;AEE678D7-9A1F-42D2-AC2A-2A69B93B504A;ACB8A855-B072-4C9B-8DAC-71E04B4E3D8F;16FD7E66-71DE-46C1-8137-8438D870707D;A53ACC9C-1221-4CF3-AAAC-458E728EEEF8;20EC2652-DBC9-4B60-91D0-72DF2238C13E;77E2D94A-C04E-4377-A483-E5F22FF9E830	Not Available;Not Available;Not Available;Not Available;Not Available;Not Available;Not Available	14;14;24;24;24;24;24	64;Not Available;812;812;855;855;914	17;79;553;553;814;814;872	Temozolomide;Temozolomide;Mibefradil;Temozolomide;Lomustine;Procarbazine;bevacizumab	Stable Disease;Stable Disease;Clinical Progressive Disease;Clinical Progressive Disease;Clinical Progressive Disease;Clinical Progressive Disease;Clinical Progressive Disease	5;5;3;3;3;3;3	Not Available;Not Available;Not Available;Not Available;Not Available;Not Available;Not Available	Not Available;Not Available;Not Available;Not Available;Not Available;Not Available;Not Available	Not Available;Not Available;Not Available;Not Available;Not Available;Not Available;Not Available	Not Available;Not Available;Not Available;Not Available;Not Available;Not Available;Not Available	Not Applicable;Not Applicable;Not Applicable;Not Applicable;Not Applicable;Not Applicable;Not Applicable	Not Available;Not Available;Not Available;Not Available;Not Available;Not Available;Not Available	Not Available;Not Available;Not Available;Not Available;Not Available;Not Available;Not Available	NO;YES;NO;NO;NO;NO;NO	Chemotherapy;Not Available;Chemotherapy;Chemotherapy;Chemotherapy;Chemotherapy;Targeted Molecular therapy	Not Available;Not Available;Not Available;Not Available;Not Available;Not Available;Not Available	Not Available;Not Available;Not Available;Not Available;Not Available;Not Available;Not Available	Not Available;Not Available;Not Available;Not Available;Not Available;Not Available;Not Available	NO;NO;YES;YES;NO;NO;NO	2013;2013;2015;2015;2015;2015;2015
TCGA-TM-A84O	61	FEMALE	1011	Oligodendroglioma	Central nervous system	Dead	G3	1				WITH TUMOR		61	NO	Not Available	NO	TCGA-TM-A84O	8839F236-BC04-416F-84D4-50F67FB338DC	17	-22327	1011	0	Not Available	Not Available	0
TCGA-RY-A83Z	54	FEMALE	301	Astrocytoma	Central nervous system	Alive	G3	0	301			WITH TUMOR		54	Not Available	Not Available	NO	TCGA-RY-A83Z	145C3685-F6DE-4669-8EC4-6C3431A90532	15	-19903	Not Applicable	0	301	Not Available	Not Available
TCGA-HT-8564	47	MALE	478	Astrocytoma	Central nervous system	Alive	G3	1	120			WITH TUMOR		47	NO	Not Available	NO	TCGA-HT-8564	f625e522-226b-450f-af94-dd2f5adb605e	17	-17499	Not Applicable	0	478	Not Available	Not Available	TCGA-HT-8564-D46310;TCGA-HT-8564-D48471;TCGA-HT-8564-D48472	A467D99D-A6A9-47BA-9227-A7A5A32D15EF;D4B869E8-9EF1-4643-A4AA-808180CF2CC5;931B1FAA-BED3-4C58-99D3-EE734B75C3C3	Not Available;Not Available;Not Available	5;13;13	135;Not Available;Not Available	13;184;184	Temodar;Avastin;CeeNU	Clinical Progressive Disease;Complete Response;Not Available	8;9;9	Not Available;Not Available;Not Available	Not Available;Not Available;Not Available	Not Available;Not Available;Not Available	Not Available;Not Available;Not Available	Not Applicable;Not Applicable;Not Applicable	Not Available;Not Available;Not Available	Not Available;Not Available;Not Available	NO;Not Available;Not Available	Chemotherapy;Targeted Molecular therapy;Chemotherapy	Not Available;Not Available;Not Available	Not Available;Not Available;Not Available	Not Available;Not Available;Not Available	NO;NO;NO	2013;2013;2013
TCGA-FG-8186	42	FEMALE	487	Oligoastrocytoma	Central nervous system	Alive	G3	1				WITH TUMOR		42	NO	Not Available	NO	TCGA-FG-8186	dcd45077-f068-490b-bdcc-4d4a62285116	31	-15431	Not Applicable	0	121	Not Available	13
TCGA-DU-8168	55	FEMALE	431	Oligodendroglioma	Central nervous system	Alive	G3	0	431			WITH TUMOR		55	Not Available	Not Available	Not Available	TCGA-DU-8168	fc8828ae-484d-4fc8-a168-f8bc58ad65b9	15	-20136	Not Applicable	0	108	Not Available	14	TCGA-DU-8168-D33151;TCGA-DU-8168-D33152	A4810C43-5747-4139-B975-76501A8399A3;FC39F971-D16D-40D7-84D1-EF3519EF014F	Not Available;Not Available	21;21	71;Not Available	25;106	Temozolomide;Temozolomide	Stable Disease;Not Applicable	6;6	Not Available;Not Available	Not Available;Not Available	Not Available;Not Available	Not Available;Not Available	Not Applicable;Not Applicable	Not Available;Not Available	Not Available;Not Available	NO;YES	Chemotherapy;Chemotherapy	Not Available;Not Available	Not Available;Not Available	Not Available;Not Available	NO;NO	2012;2012
TCGA-DB-5278	17	MALE	2772	Oligodendroglioma	Central nervous system	Alive	G2	1	507			WITH TUMOR		17	NO	Not Available	NO	TCGA-DB-5278	010aac75-3bfe-4bf2-b866-af0f2d92f125	22	-6480	Not Applicable	0	1526	Not Available	Not Available
TCGA-S9-A6U6	28	MALE	1069	Astrocytoma	Central nervous system	Alive	G3	0	1069			TUMOR FREE		28	NO	Not Available	NO	TCGA-S9-A6U6	8ED09A8A-3284-4A1B-B369-E25D2FAB0F61	4	-10253	Not Applicable	0	300	Not Available	-3
TCGA-DU-7018	57	FEMALE	933	Oligodendroglioma	Central nervous system	Dead	G3	1	338			WITH TUMOR		57	Not Available	Not Available	Not Available	TCGA-DU-7018	f18dab99-26b0-4727-89a9-7f16bd382356	23	-21019	933	0	Not Available	Not Available	12	TCGA-DU-7018-D17072;TCGA-DU-7018-D17071	0ff38e24-e65f-4420-b997-6be8f0cbe1f4;de8a8468-26f5-46ad-8a52-b62f67e846ea	Not Available;Not Available	23;23	697;605	635;56	Temozolomide;Temozolomide	Not Available;Not Available	9;9	2;17	100;150	mg/m2;mg/m2	PROGRESSION;ADJUVANT	Not Applicable;Not Applicable	2;1	PO;PO	NO;NO	Chemotherapy;Chemotherapy	Not Available;Not Available	150;330	mg;mg	Not Available;Not Available	2011;2011
TCGA-IK-7675	43	MALE	578	Oligodendroglioma	Central nervous system	Dead	G2	1	123			WITH TUMOR		43	Not Available	Not Available	NO	TCGA-IK-7675	a5f851c5-6130-4ea1-9f86-be59331a92f7	24	-15900	578	0	Not Available	Not Available	48	TCGA-IK-7675-D33079;TCGA-IK-7675-D33083	5622E3C6-D9EF-4F6A-98FC-980910049058;1A8C1EB1-B052-4A32-AFA6-74AA05DDAF36	Not Available;Not Available	20;20	510;552	Not Available;531	Bevacizumab;Irinotecan	Unknown;Unknown	6;6	Not Available;Not Available	Not Available;Not Available	Not Available;Not Available	Not Available;Not Available	Not Applicable;Not Applicable	Not Available;Not Available	Not Available;Not Available	NO;NO	Targeted Molecular therapy;Chemotherapy	Not Available;Not Available	Not Available;Not Available	Not Available;Not Available	Not Available;Not Available	2012;2012
TCGA-HT-7680	32	FEMALE	23	Astrocytoma	Central nervous system	Alive	G2	0	23			TUMOR FREE		32	NO	Not Available	NO	TCGA-HT-7680	62e27075-7ddc-4f15-ac21-0a8244abb12d	7	-11970	Not Applicable	0	23	Not Available	Not Available
TCGA-P5-A5EX	41	FEMALE	243	Oligodendroglioma	Central nervous system	Alive	G3	0	243			WITH TUMOR		41	Unknown	Not Available	NO	TCGA-P5-A5EX	1F13065A-40F7-455D-B8EB-F9A128722EAC	12	-15091	Not Applicable	0	50	Not Available	Not Available	TCGA-P5-A5EX-D56611	8F3188FD-9D3F-4F2E-BDF9-0EC79E09DDA3	Not Available	8	243	16	Temozolomide	Partial Response	5	Not Available	Not Available	Not Available	Not Available	Not Applicable	Not Available	Not Available	NO	Not Available	Not Available	Not Available	Not Available	NO	2014
TCGA-TM-A84S	36	MALE	454	Oligodendroglioma	Central nervous system	Alive	G3	0	454			TUMOR FREE		36	NO	Not Available	NO	TCGA-TM-A84S	CD50AEA8-A5DB-48D3-AD28-CBE9F9E75AE3	17	-13424	Not Applicable	0	139	Not Available	0
TCGA-DB-5281	61	MALE	2381	Oligoastrocytoma	Central nervous system	Alive	G3	1				WITH TUMOR		61	NO	Not Available	NO	TCGA-DB-5281	15a6ad18-a81c-4f5b-80ae-ef56ccf722f9	24	-22342	Not Applicable	0	1614	Not Available	Not Available	TCGA-DB-5281-D14439;TCGA-DB-5281-D14437	e7a75c37-6dc9-4fce-8b89-f4421fbc89c1;dbd42c32-58ee-4ce6-a5fa-26fabdb20c19	Not Available;Not Available	Not Available;22	276;95	95;25	Temodar;Temodar	Not Available;Not Available	7;7	6;6	200;75	mg/m2;mg/m2	ADJUVANT;ADJUVANT	Not Applicable;Not Applicable	1;1	PO;PO	NO;NO	Chemotherapy;Chemotherapy	Not Available;Not Available	12000;6300	mg;mg	Not Available;Not Available	2011;2011
TCGA-HT-7875	56	MALE	10	Oligodendroglioma	Central nervous system	Alive	G2	0	10			TUMOR FREE		56	NO	Not Available	NO	TCGA-HT-7875	40ae8507-c08a-45d5-9bbb-65d236c82319	7	-20613	Not Applicable	0	10	Not Available	0
TCGA-S9-A6TW	40	MALE	1250	Oligodendroglioma	Central nervous system	Alive	G3	1	861			WITH TUMOR		40	NO	Not Available	NO	TCGA-S9-A6TW	C45E02E5-7E3C-4F36-8B8D-F54617E8A436	31	-14679	Not Applicable	0	860	Not Available	-8	TCGA-S9-A6TW-D54121	CE62E6FD-96CE-4050-999D-5D133BB1CA4D	Not Available	17	304	25	Temozolomide	Stable Disease	12	Not Available	Not Available	Not Available	Not Available	Not Applicable	Not Available	Not Available	NO	Chemotherapy	Not Available	Not Available	Not Available	NO	2013
TCGA-E1-A7YY	27	FEMALE	4445	Oligodendroglioma	Central nervous system	Dead	G2	1	958			WITH TUMOR		27	NO	Not Available	YES	TCGA-E1-A7YY	722C172F-46E6-47A1-82E5-3207278DF89B	11	-9867	4445	0	Not Available	Not Available	428	TCGA-E1-A7YY-D61626;TCGA-E1-A7YY-D61629;TCGA-E1-A7YY-D61631;TCGA-E1-A7YY-D61633;TCGA-E1-A7YY-D61635;TCGA-E1-A7YY-D61638	4A36C2BC-E737-4A26-912B-61212551557A;F865A9A1-5405-4ED7-8982-32BE7D405518;B46C8F8D-1DE0-4243-90D2-896143B8DB38;9F5DC724-EF96-4637-8F7A-54D2380DEE17;9CDFAC52-BFDF-45CC-9806-B36B7A015161;918DD13E-DDC7-4DB8-8A7D-E2C12D364BFB	Not Available;Not Available;Not Available;Not Available;Not Available;Not Available	15;15;15;15;15;15	1351;2470;2590;4152;4207;4418	982;2378;2465;3501;4152;4289	Temodar;Temodar;CCNU;Temodar;VP-16;Avastin	Stable Disease;Clinical Progressive Disease;Stable Disease;Clinical Progressive Disease;Clinical Progressive Disease;Unknown	8;8;8;8;8;8	Not Available;Not Available;Not Available;Not Available;Not Available;Not Available	Not Available;Not Available;Not Available;Not Available;Not Available;Not Available	Not Available;Not Available;Not Available;Not Available;Not Available;Not Available	Not Available;Not Available;Not Available;Not Available;Not Available;Not Available	Not Applicable;Not Applicable;Not Applicable;Not Applicable;Not Applicable;Not Applicable	Not Available;Not Available;Not Available;Not Available;Not Available;Not Available	Not Available;Not Available;Not Available;Not Available;Not Available;Not Available	NO;NO;NO;NO;NO;NO	Chemotherapy;Chemotherapy;Chemotherapy;Chemotherapy;Chemotherapy;Immunotherapy	Not Available;Not Available;Not Available;Not Available;Not Available;Not Available	Not Available;Not Available;Not Available;Not Available;Not Available;Not Available	Not Available;Not Available;Not Available;Not Available;Not Available;Not Available	YES;NO;NO;NO;NO;NO	2014;2014;2014;2014;2014;2014
TCGA-FG-8188	41	MALE	455	Oligoastrocytoma	Central nervous system	Alive	G2	1	384			WITH TUMOR		41	NO	Not Available	NO	TCGA-FG-8188	106709ec-72df-44f0-8c71-87b7c755f8f0	31	-15051	Not Applicable	0	97	Not Available	-15
TCGA-TM-A84T	19	MALE	724	Oligoastrocytoma	Central nervous system	Alive	G2	1				WITH TUMOR		19	NO	Not Available	NO	TCGA-TM-A84T	F9052682-B689-4696-9AB9-3F55976B43EE	17	-6994	Not Applicable	0	365	Not Available	0
TCGA-DB-A75P	25	FEMALE	492	Astrocytoma	Central nervous system	Alive	G2	0	492			TUMOR FREE		25	NO	Not Available	NO	TCGA-DB-A75P	904371B0-1E2C-4CD7-A69D-29AE8C5FEC8B	3	-9413	Not Applicable	0	116	Not Available	Not Available
TCGA-DU-7013	59	MALE	269	Astrocytoma	Central nervous system	Dead	G3	1	187			WITH TUMOR		59	Not Available	Not Available	Not Available	TCGA-DU-7013	d61b5d20-4d6d-4fdc-afe8-4b100b686eda	26	-21824	269	0	Not Available	Not Available	11	TCGA-DU-7013-D17094	909faac9-a567-4223-b445-653d75e77445	Not Available	26	163	101	Temozolomide	Not Available	9	3	Not Available	mg/m2	ADJUVANT	Not Applicable	1	PO	NO	Chemotherapy	Not Available	Not Available	mg	Not Available	2011
TCGA-HT-7477	62	MALE	738	Astrocytoma	Central nervous system	Alive	G3	0	738			TUMOR FREE		62	NO	Not Available	NO	TCGA-HT-7477	38f4b9f3-6709-40ff-9a81-5fa2111b1ce6	24	-22948	Not Applicable	0	738	Not Available	24	TCGA-HT-7477-D49436	4844019E-25CF-4290-9A62-5187446664FF	Not Available	3	428	24	Temodar	Complete Response	3	Not Available	Not Available	Not Available	Not Available	Not Applicable	Not Available	Not Available	NO	Chemotherapy	Not Available	Not Available	Not Available	NO	2015
TCGA-P5-A735	38	FEMALE	292	Astrocytoma	Central nervous system	Alive	G2	0	292			TUMOR FREE		38	Not Available	Not Available	Not Available	TCGA-P5-A735	A3822B5E-D794-4126-B31F-C70E1CC47F22	13	-14152	Not Applicable	0	7	Not Available	Not Available
TCGA-RY-A843	30	MALE	63	Astrocytoma	Central nervous system	Alive	G3	0	63			WITH TUMOR		30	Not Available	Not Available	NO	TCGA-RY-A843	1F2F3BF6-ACDD-4A72-8C33-230DE40910EB	16	-11083	Not Applicable	0	63	Not Available	Not Available
TCGA-DB-5280	43	MALE	1112	Oligoastrocytoma	Central nervous system	Alive	G2	0	1112			TUMOR FREE		43	NO	Not Available	NO	TCGA-DB-5280	4797c600-f024-42fe-b287-d919b24dcb79	23	-15836	Not Applicable	0	404	Not Available	Not Available
TCGA-E1-A7YS	71	MALE	466	Oligodendroglioma	Central nervous system	Dead	G3	1				WITH TUMOR		71	NO	Not Available	NO	TCGA-E1-A7YS	5E2539E0-2088-43DF-AD2A-F854D8BB6D30	11	-26159	466	0	Not Available	Not Available	16	TCGA-E1-A7YS-D61559;TCGA-E1-A7YS-D61560	2E2BE95F-A48A-4AA6-A723-E3789B943E9F;C5132DE8-7AA1-4C48-A553-400452DEB9CB	Not Available;Not Available	15;15	106;365	67;127	Temodar;Temodar	Stable Disease;Stable Disease	8;8	Not Available;Not Available	Not Available;Not Available	Not Available;Not Available	Not Available;Not Available	Not Applicable;Not Applicable	Not Available;Not Available	Not Available;Not Available	NO;NO	Chemotherapy;Chemotherapy	Not Available;Not Available	Not Available;Not Available	Not Available;Not Available	NO;NO	2014;2014
TCGA-EZ-7264	47	FEMALE	1201	Oligodendroglioma	Central nervous system	Alive	G2	1				WITH TUMOR		47	NO	Not Available	NO	TCGA-EZ-7264	fc3b7596-f515-446f-81db-fed0154ca2c5	10	-17432	Not Applicable	0	160	Not Available	Not Available
TCGA-E1-A7YJ	55	MALE	592	Astrocytoma	Central nervous system	Dead	G3	1	516			WITH TUMOR		55	Unknown	Not Available	NO	TCGA-E1-A7YJ	BC6FBB3C-870D-40B5-983B-7C88705E020D	12	-20180	592	0	Not Available	Not Available	12	TCGA-E1-A7YJ-D61250;TCGA-E1-A7YJ-D61252;TCGA-E1-A7YJ-D61253;TCGA-E1-A7YJ-D61254;TCGA-E1-A7YJ-D61258	B7766092-014A-4022-B955-64E79DCB5CF6;BC5EE672-52C4-4BF2-B34C-19B1F8E3EB2E;54D88AA0-390E-4D3F-ABF4-A143045CF5F6;E73CAFDA-7537-40C4-96BB-C655A0C45770;FC1FB192-BAC6-4038-87DE-C3EA5C46495F	Not Available;Not Available;Not Available;Not Available;Not Available	15;15;15;15;15	84;144;504;518;541	39;96;96;96;537	Temodar;CPT-11;Avastin;Temodar;MR1-1	Stable Disease;Stable Disease;Clinical Progressive Disease;Clinical Progressive Disease;Clinical Progressive Disease	8;8;8;8;8	Not Available;Not Available;Not Available;Not Available;Not Available	Not Available;Not Available;Not Available;Not Available;Not Available	Not Available;Not Available;Not Available;Not Available;Not Available	Not Available;Not Available;Not Available;Not Available;Not Available	Not Applicable;Not Applicable;Not Applicable;Not Applicable;Not Applicable	Not Available;Not Available;Not Available;Not Available;Not Available	Not Available;Not Available;Not Available;Not Available;Not Available	NO;NO;NO;NO;NO	Chemotherapy;Chemotherapy;Immunotherapy;Chemotherapy;Immunotherapy	Not Available;Not Available;Not Available;Not Available;Not Available	Not Available;Not Available;Not Available;Not Available;Not Available	Not Available;Not Available;Not Available;Not Available;Not Available	NO;NO;NO;NO;YES	2014;2014;2014;2014;2014
TCGA-DB-A4XG	34	MALE	2219	Oligodendroglioma	Central nervous system	Alive	G3	1				WITH TUMOR		34	NO	Not Available	NO	TCGA-DB-A4XG	7704E4A8-C7AA-4288-B1ED-68C23ABBE924	21	-12550	Not Applicable	0	2219	Not Available	Not Available	TCGA-DB-A4XG-D40491	4D136088-CEE6-415F-B6C4-EE9883EF46A0	Not Available	21	2067	1732	Temodar	Stable Disease	2	Not Available	Not Available	Not Available	Not Available	Not Applicable	Not Available	Not Available	NO	Chemotherapy	Not Available	Not Available	Not Available	NO	2013
TCGA-S9-A6U5	33	MALE	992	Astrocytoma	Central nervous system	Alive	G2	0	992			TUMOR FREE		33	NO	Not Available	NO	TCGA-S9-A6U5	621424EC-67BC-4C42-B0AD-64C5654B5AD9	31	-12417	Not Applicable	0	610	Not Available	-6
TCGA-DU-6396	31	FEMALE	2286	Oligoastrocytoma	Central nervous system	Dead	G3	1	106			WITH TUMOR		31	Not Available	Not Available	Not Available	TCGA-DU-6396	152eaa99-05f5-4d30-bfb1-494a9a900e49	27	-11427	2286	0	Not Available	Not Available	19	TCGA-DU-6396-D14935;TCGA-DU-6396-D14933;TCGA-DU-6396-D14932;TCGA-DU-6396-D14936;TCGA-DU-6396-D14939;TCGA-DU-6396-D14930;TCGA-DU-6396-D14931;TCGA-DU-6396-D14934	1084ba3c-b0c8-4f60-ab84-83956e33cb8d;4cd94d5c-66be-4c9b-93ff-f46de4f44b15;9a014511-a6fa-415d-94b6-e1b66bd06118;406e2b57-e5a0-44cc-b65e-881ee8287f0f;fa3ee205-f1c2-449a-bb8d-c7be90bb81a2;cd5425bf-34a2-4a3d-9fe1-dcf4c872d12a;94427195-4e76-4498-8d14-caa0f65bd8f1;27e77493-3706-4477-8dde-0f13bb5c3d05	Not Available;Not Available;Not Available;Not Available;Not Available;Not Available;Not Available;Not Available	27;27;27;27;27;27;27;27	1946;1062;636;2250;2250;59;89;2188	1823;915;240;2127;2250;28;82;1762	Isotretinoin;Irinotecan;9 Aminocamptothecin;Tamoxifen;Capecitabine;Bromo deoxyuridine;PCV;Temozolomide	Not Available;Not Available;Not Available;Not Available;Not Available;Not Available;Not Available;Not Available	7;7;7;7;7;7;7;7	4;4;18;4;1;1;1;7	Not Available;125;1611;Not Available;Not Available;Not Available;Not Available;150	mg;mg/m2;mg/m2;mg;mg/day;Not Available;Not Available;mg/m2	PROGRESSION;PROGRESSION;PROGRESSION;PROGRESSION;PROGRESSION;ADJUVANT;ADJUVANT;PROGRESSION	Not Applicable;Not Applicable;Not Applicable;Not Applicable;Not Applicable;Not Applicable;Not Applicable;Not Applicable	5;4;3;6;7;1;2;5	PO;IV;IV;PO;PO;IV;IV;PO;PO	NO;NO;NO;NO;NO;NO;NO;NO	Targeted Molecular therapy;Chemotherapy;Chemotherapy;Hormone Therapy;Chemotherapy;Other, specify in notes;Chemotherapy;Chemotherapy	Not Available;Not Available;Not Available;Not Available;Not Available;Radiosensitizer;Not Available;Not Available	Not Available;Not Available;1611;160;3500;Not Available;Not Available;225	mg;Not Available;mg/m2;mg;mg;Not Available;Not Available;mg	Not Available;Not Available;Not Available;Not Available;Not Available;Not Available;Not Available;Not Available	2011;2011;2011;2011;2011;2011;2011;2011
TCGA-DB-A64V	54	MALE	889	Oligodendroglioma	Central nervous system	Alive	G2	0	889			WITH TUMOR		54	Unknown	Not Available	NO	TCGA-DB-A64V	176D89D7-F8F1-4A72-B45A-31CBE1632A30	7	-19950	Not Applicable	0	448	Not Available	-17	TCGA-DB-A64V-D46511	DACF8EBF-D304-4805-901B-8D708EBB040A	Not Available	7	330	20	Temodar	Stable Disease	8	Not Available	Not Available	Not Available	Not Available	Not Applicable	Not Available	Not Available	NO	Chemotherapy	Not Available	Not Available	Not Available	NO	2013
TCGA-P5-A72W	35	MALE	317	Astrocytoma	Central nervous system	Alive	G3	0	317			TUMOR FREE		35	Not Available	Not Available	Not Available	TCGA-P5-A72W	59012B43-AB0B-42C3-AED3-94E224A3DFA7	13	-12848	Not Applicable	0	9	Not Available	Not Available
TCGA-FG-6688	59	FEMALE	571	Astrocytoma	Central nervous system	Alive	G3	1	405			WITH TUMOR		59	NO	Not Available	NO	TCGA-FG-6688	dadd7428-9e4d-4652-9469-ab521b88d529	25	-21745	Not Applicable	0	221	Not Available	60	TCGA-FG-6688-D14644;TCGA-FG-6688-D32792	3882f392-f750-4236-adc1-8196e3e64b74;112A79D4-BB4F-4DDC-B489-5234CE6720FA	Not Available;Not Available	5;12	Not Available;Not Available	159;483	Temodar;Avastin	Not Available;Stable Disease	8;6	3;Not Available	345-460;Not Available	mg;Not Available	ADJUVANT;Not Available	Not Applicable;Not Applicable	1;Not Available	PO;Not Available	YES;YES	Chemotherapy;Chemotherapy	Not Available;Not Available	5750;Not Available	mg;Not Available	Not Available;NO	2011;2012
TCGA-HT-A74K	58	FEMALE	467	Oligodendroglioma	Central nervous system	Alive	G3	0	467			TUMOR FREE		58	Unknown	Not Available	Unknown	TCGA-HT-A74K	A3BE4E6F-C845-4D64-8111-D63FDF8CC8F1	26	-21189	Not Applicable	0	467	Not Available	Not Available	TCGA-HT-A74K-D65341	EF15302A-0D4E-4223-A024-900520E4DC39	Not Available	27	277	35	temodar	Complete Response	10	Not Available	Not Available	Not Available	Not Available	Not Applicable	Not Available	Not Available	NO	Chemotherapy	Not Available	Not Available	Not Available	NO	2014
TCGA-RY-A840	47	MALE	854	Oligodendroglioma	Central nervous system	Alive	G3	1				WITH TUMOR		47	Not Available	Not Available	NO	TCGA-RY-A840	738143B3-2D82-42F0-9FD4-8CBABC9C9B4F	16	-17501	Not Applicable	0	854	Not Available	22
TCGA-S9-A6U8	24	MALE	2988	Astrocytoma	Central nervous system	Dead	G2	1	367			WITH TUMOR		24	NO	Not Available	NO	TCGA-S9-A6U8	B10A9314-FD40-459E-97EA-AFFC636DCEEA	4	-9044	Not Applicable	0	2878	Not Available	-31	TCGA-S9-A6U8-D65503;TCGA-S9-A6U8-D67329;TCGA-S9-A6U8-D67331;TCGA-S9-A6U8-D67333	DA2DA54A-C52B-49DE-8153-D1D2207C107D;A70CE6B1-C8BE-460D-9896-3B76422807D9;01F378FF-08BF-4C09-940D-608E205273E1;50DE2066-0076-475B-9024-2CB0E175992A	Not Available;Not Available;Not Available;Not Available	24;4;4;4	2988;2200;2762;2794	2832;1995;2720;2787	Bevacizumab;Temozolomide;Carmustin;Temozolomide	Unknown;Stable Disease;Clinical Progressive Disease;Clinical Progressive Disease	9;11;11;11	Not Available;Not Available;Not Available;Not Available	Not Available;Not Available;Not Available;Not Available	Not Available;Not Available;Not Available;Not Available	Not Available;Not Available;Not Available;Not Available	Not Applicable;Not Applicable;Not Applicable;Not Applicable	Not Available;Not Available;Not Available;Not Available	Not Available;Not Available;Not Available;Not Available	NO;NO;NO;NO	Targeted Molecular therapy;Chemotherapy;Chemotherapy;Chemotherapy	Not Available;Not Available;Not Available;Not Available	Not Available;Not Available;Not Available;Not Available	Not Available;Not Available;Not Available;Not Available	NO;NO;NO;NO	2014;2014;2014;2014
TCGA-HT-A5RB	24	MALE	3	Astrocytoma	Central nervous system	Alive	G2	0	3			Unknown		24	Unknown	Not Available	NO	TCGA-HT-A5RB	04D56BED-98FB-45EB-8C90-95E69264DFE2	11	-8820	Not Applicable	0	3	Not Available	Not Available
TCGA-FG-A4MT	27	FEMALE	1164	Oligodendroglioma	Central nervous system	Alive	G2	1	499			TUMOR FREE		27	NO	Not Available	NO	TCGA-FG-A4MT	E30F1994-3622-43D0-BEC2-6D7E2D9881D2	7	-10082	Not Applicable	0	744	Not Available	499
TCGA-P5-A5ET	27	MALE	0	Oligodendroglioma	Central nervous system	Alive	G2	0	0			TUMOR FREE		27	NO	Not Available	NO	TCGA-P5-A5ET	D87742FD-FF94-4EF0-BBF4-5DD5A185A0E7	22	-10027	Not Applicable	0	0	Not Available	Not Available
TCGA-DU-A5TW	33	FEMALE	760	Astrocytoma	Central nervous system	Alive	G3	1				WITH TUMOR		33	Unknown	Not Available	Unknown	TCGA-DU-A5TW	4C167F09-D664-425F-BD84-6FF8C21B272B	18	-12107	Not Applicable	0	172	Not Available	53
TCGA-S9-A6WL	52	MALE	946	Astrocytoma	Central nervous system	Alive	G3	1	240			WITH TUMOR		52	NO	Not Available	NO	TCGA-S9-A6WL	D62D871B-4612-4BF4-B53C-9DD431E507A0	5	-19234	Not Applicable	0	331	Not Available	-2
TCGA-DU-5854	57	FEMALE	257	Astrocytoma	Central nervous system	Alive	G3	1	202			WITH TUMOR		57	Not Available	Not Available	Not Available	TCGA-DU-5854	b95afb1a-a1df-4d85-ad34-191928e28a77	22	-21106	Not Applicable	0	257	Not Available	19	TCGA-DU-5854-D14895;TCGA-DU-5854-D14896;TCGA-DU-5854-D14897	3457f389-62db-4528-b1fb-9a1470be12f7;ae61433b-1ffa-476f-9a1e-4c4301ae7c53;3f5bab65-4c76-47ee-9c6e-ba279e02acc9	Not Available;Not Available;Not Available	25;25;22	90;193;Not Available	45;134;292	Temozolomide;Temozolomide;Bevacizumab	Not Available;Not Available;Not Available	5;5;6	1;3;Not Available	75;150;10	mg/m2;mg/m2;mg/kg	ADJUVANT;ADJUVANT;PROGRESSION	Not Applicable;Not Applicable;Not Applicable	1;1;2	PO;PO;IV	NO;NO;YES	Chemotherapy;Chemotherapy;Targeted Molecular therapy	Not Available;Not Available;Not Available	200;400;850	mg;mg;mg	Not Available;Not Available;Not Available	2011;2011;2011
TCGA-DU-6542	25	MALE	73	Oligoastrocytoma	Central nervous system	Alive	G3	1				WITH TUMOR		25	Not Available	Not Available	Not Available	TCGA-DU-6542	cd69d509-a652-4257-a8d3-767296bbb4ec	8	-9380	Not Applicable	0	73	Not Available	Not Available	TCGA-DU-6542-D18405;TCGA-DU-6542-D18403	cf893d09-aefc-4352-abba-97c4bfc43091;bd0dc956-293e-4f72-9177-31732a441d96	Not Available;Not Available	31;31	Not Available;95	97;56	Temozolomide;Temozolomide	Not Available;Not Available	5;5	6;1	200;75	mg/m2;mg/m2	ADJUVANT;ADJUVANT	Not Applicable;Not Applicable	1;1	PO;PO	YES;NO	Chemotherapy;Chemotherapy	Not Available;Not Available	400;145	mg;mg	Not Available;Not Available	2011;2011
TCGA-DB-A4XF	41	FEMALE	1021	Astrocytoma	Central nervous system	Alive	G3	1	468			WITH TUMOR		41	Unknown	Not Available	NO	TCGA-DB-A4XF	40587B69-0F62-4A2A-88CB-1BD711377F19	21	-15066	Not Applicable	0	559	Not Available	Not Available	TCGA-DB-A4XF-D40479	C06C881C-FE44-474B-84FC-132007A2C22A	Not Available	21	264	34	Temodar	Stable Disease	2	Not Available	Not Available	Not Available	Not Available	Not Applicable	Not Available	Not Available	NO	Chemotherapy	Not Available	Not Available	Not Available	NO	2013
TCGA-DU-7292	69	MALE	242	Astrocytoma	Central nervous system	Dead	G3	1	91			WITH TUMOR		69	Not Available	Not Available	YES	TCGA-DU-7292	145f87a3-5e86-4a87-8e49-b166a2271d02	5	-25266	242	0	Not Available	Not Available	Not Available	TCGA-DU-7292-D17520;TCGA-DU-7292-D17519	849dca85-f3f7-4138-98cf-26f78f38d3d9;d5d225da-320e-4069-b6ac-2bb4744af8ae	Not Available;Not Available	5;5	206;206	176;176	Tomaxifen;Procarbazine	Not Available;Not Available	10;10	1;1	20;100	mg/day;mg/day	PROGRESSION;PROGRESSION	Not Applicable;Not Applicable	1;1	PO;PO	NO;NO	Chemotherapy;Chemotherapy	Not Available;Not Available	20;100	mg;mg	Not Available;Not Available	2011;2011
TCGA-FG-6692	63	MALE	561	Oligodendroglioma	Central nervous system	Dead	G3	1				WITH TUMOR		63	Not Available	Not Available	Not Available	TCGA-FG-6692	5f10cd91-1e03-4016-b35a-8629a1a8fcc9	9	-23374	Not Applicable	0	126	Not Available	42	TCGA-FG-6692-D32839	CCA2C4C1-27B5-4165-8E5D-3FCAFA02E0A2	Not Available	13	Not Available	149	Temodar	Not Applicable	6	Not Available	Not Available	Not Available	Not Available	Not Applicable	Not Available	Not Available	YES	Chemotherapy	Not Available	Not Available	Not Available	NO	2012
TCGA-E1-5305	34	MALE	2433	Astrocytoma	Central nervous system	Dead	G3	1	1604			WITH TUMOR		34	Not Available	Not Available	YES	TCGA-E1-5305	a0bc5147-d9b4-41fd-8df3-a241d23722e8	8	-12655	2433	0	Not Available	Not Available	89	TCGA-E1-5305-D16186;TCGA-E1-5305-D16187;TCGA-E1-5305-D16192;TCGA-E1-5305-D16188;TCGA-E1-5305-D16189;TCGA-E1-5305-D16191;TCGA-E1-5305-D16190;TCGA-E1-5305-D16193;TCGA-E1-5305-D16194;TCGA-E1-5305-D16195	cc8b2398-6351-496d-bfa5-956192b8589e;5d578bf2-fe1e-4e7f-8523-d97643d02d5f;5b398d6b-46a5-4af0-bb70-090461da40f1;9f0d6b1f-f74b-4767-9651-07f383616e6a;3c3689e6-abc3-4764-919c-996ab92275b6;fc80d459-8d13-46dd-bf95-7a1e5482fcb6;829f988e-fba1-419d-812d-1e060a1124fd;b6d30749-dc7c-4990-8996-85babd3a83e0;08d7b369-80c0-4476-bd5c-0183cf96984c;21b355a2-4ea3-473b-b4ad-f238bd434a78	Not Available;Not Available;Not Available;Not Available;Not Available;Not Available;Not Available;Not Available;Not Available;Not Available	8;9;9;9;9;9;9;9;10;11	2331;593;1994;593;1825;1994;1825;2093;2241;2241	2280;148;1861;148;1636;1861;1636;1994;2128;2128	CCNU;VP-16;Topotecan;Temozolomide;Hydroyurea;Temozolomide;Gleevec;CPT-11;Cytoxan;Avastin	Not Available;Not Available;Not Available;Not Available;Not Available;Not Available;Not Available;Not Available;Not Available;Not Available	8;8;8;8;8;8;8;8;8;8	1;12;6;12;6;6;6;2;4;4	110;50;200;150;500;200;500;340;730;10	mg/m2;mg/m2;mg/m2;mg/m2;mg;mg/m2;mg;mg/m2;mg;mg/kg	Discrepancy;PROGRESSION;PROGRESSION;PROGRESSION;PROGRESSION;PROGRESSION;PROGRESSION;PROGRESSION;PROGRESSION;PROGRESSION	Not Applicable;Not Applicable;Not Applicable;Not Applicable;Not Applicable;Not Applicable;Not Applicable;Not Applicable;Not Applicable;Not Applicable	1;2;4;2;3;4;3;5;6;6	PO;PO;PO;PO;PO;PO;PO;IV;PO;IV	NO;NO;NO;NO;NO;NO;NO;NO;NO;NO	Chemotherapy;Chemotherapy;Chemotherapy;Chemotherapy;Chemotherapy;Chemotherapy;Targeted Molecular therapy;Chemotherapy;Chemotherapy;Targeted Molecular therapy	Not Available;Not Available;Not Available;Not Available;Not Available;Not Available;Not Available;Not Available;Not Available;Not Available	220;25200;14400;18600;84000;12000;84000;5440;81760;10192	mg;mg;mg;mg;mg;mg;mg;mg;mg;mg	Not Available;Not Available;Not Available;Not Available;Not Available;Not Available;Not Available;Not Available;Not Available;Not Available	2011;2011;2011;2011;2011;2011;2011;2011;2011;2011
TCGA-VM-A8CD	58	MALE	240	Astrocytoma	Central nervous system	Dead	G3	1				WITH TUMOR		58	Unknown	Not Available	NO	TCGA-VM-A8CD	B3F0DECE-94E8-4EAF-91BC-4B3F4DAE12D2	13	-21200	240	0	Not Available	Not Available	-43
TCGA-CS-5397	54	FEMALE	194	Astrocytoma	Central nervous system	Dead	G3	1				WITH TUMOR		54	NO	Not Available	NO	TCGA-CS-5397	bdfade49-9059-4665-beea-c55117ba6564	23	-19866	194	0	Not Available	Not Available	-1	TCGA-CS-5397-D17569	884d36f1-3c32-4867-8f9f-9f0421d6362b	Not Available	23	Not Available	8	Temodar	Not Available	9	Not Available	Not Available	mg	ADJUVANT	Not Applicable	1	PO	NO	Chemotherapy	Not Available	Not Available	mg	Not Available	2011
TCGA-DU-6397	45	MALE	1401	Oligodendroglioma	Central nervous system	Dead	G3	1	837			WITH TUMOR		45	Not Available	Not Available	Not Available	TCGA-DU-6397	e695b780-17f4-4e71-9120-7c6bcafaa3a7	19	-16695	1401	0	Not Available	Not Available	Not Available	TCGA-DU-6397-D14797	92151a5e-0c57-4433-a49a-a714f5aa1cd7	Not Available	26	1219	884	Temozolomide	Not Available	5	12	150	mg/m2	PROGRESSION	Not Applicable	1	PO	NO	Chemotherapy	Not Available	325	mg	Not Available	2011
TCGA-E1-5303	38	MALE	2052	Astrocytoma	Central nervous system	Dead	G3	1	156			WITH TUMOR		38	Not Available	Not Available	NO	TCGA-E1-5303	44a5c3b4-62a7-407b-b492-7069e1a43a26	19	-14212	2052	0	Not Available	Not Available	582	TCGA-E1-5303-D7457;TCGA-E1-5303-D7459;TCGA-E1-5303-D7456	899ae1b9-557b-4dd0-a562-d761ba723890;7031c972-5b2d-490d-a80e-b578837a941f;834cdac1-d3ad-4199-a1dd-4bba5c989fd1	Not Available;Not Available;Not Available	19;19;19	215;582;190	202;218;156	Tamoxifen;Temozolomide;CCNU	Not Available;Not Available;Not Available	1;1;1	1;12;1	40;150;110	mg;mg/m2;mg/m2	PROGRESSION;PROGRESSION;PROGRESSION	Not Applicable;Not Applicable;Not Applicable	3;1;2	PO;PO;PO	NO;NO;NO	Hormone Therapy;Chemotherapy;Chemotherapy	Not Available;Not Available;Not Available	1120;19375;200	mg;mg;mg	Not Available;Not Available;Not Available	2011;2011;2011
TCGA-HT-7610	25	FEMALE	1706	Oligoastrocytoma	Central nervous system	Alive	G2	1	1205			TUMOR FREE		25	NO	Not Available	NO	TCGA-HT-7610	4839a058-fbca-44c7-bd61-81943b4d45d5	7	-9447	Not Applicable	0	1706	Not Available	Not Available
TCGA-S9-A6U1	22	FEMALE	785	Astrocytoma	Central nervous system	Alive	G3	0	785			WITH TUMOR		22	NO	Not Available	NO	TCGA-S9-A6U1	A5E10E2E-5157-487B-88DC-6C70AD5E244A	31	-8271	Not Applicable	0	344	Not Available	-13	TCGA-S9-A6U1-D54137	DAF6DEBA-5874-4702-8C90-D11C9A811963	Not Available	17	253	1	Temozolomide	Complete Response	12	Not Available	Not Available	Not Available	Not Available	Not Applicable	Not Available	Not Available	NO	Chemotherapy	Not Available	Not Available	Not Available	NO	2013
TCGA-HT-7483	14	MALE	5255	Oligoastrocytoma	Central nervous system	Alive	G2	0	5255			TUMOR FREE		14	NO	Not Available	NO	TCGA-HT-7483	183dd089-e932-4be2-b252-0e8572e7da4e	31	-5267	Not Applicable	0	4690	Not Available	Not Available	TCGA-HT-7483-D70767	672863E8-5DFB-4EF4-BA29-D2AD413781A2	Not Available	2	3287	2861	Temodar	Complete Response	4	Not Available	Not Available	Not Available	Not Available	Not Applicable	Not Available	Not Available	NO	Chemotherapy	Not Available	Not Available	Not Available	NO	2015
TCGA-S9-A6TY	50	MALE	1076	Oligodendroglioma	Central nervous system	Alive	G2	1				WITH TUMOR		50	YES	hair of animals, not further specified	NO	TCGA-S9-A6TY	DCBBACA6-A24B-4BED-95DE-314CFF71E436	31	-18564	Not Applicable	0	684	Not Available	-18	TCGA-S9-A6TY-D54129	B9AD9F54-7C56-4194-9F81-5B8774E9E3A2	Not Available	17	274	5	Temozolomide	Stable Disease	12	Not Available	Not Available	Not Available	Not Available	Not Applicable	Not Available	Not Available	NO	Chemotherapy	Not Available	Not Available	Not Available	NO	2013
TCGA-DU-6399	54	MALE	2000	Oligodendroglioma	Central nervous system	Dead	G2	1	1629			WITH TUMOR		54	Not Available	Not Available	Not Available	TCGA-DU-6399	4ef429be-c345-4258-9b42-b56e215e1a2c	19	-19906	2000	0	Not Available	Not Available	Not Available
TCGA-E1-A7YW	28	MALE	1120	Oligoastrocytoma	Central nervous system	Dead	G2	1	409			WITH TUMOR		28	NO	Not Available	NO	TCGA-E1-A7YW	5EEF573E-6A44-4DC7-8AA7-B136863CE910	11	-10571	1120	0	Not Available	Not Available	13	TCGA-E1-A7YW-D61606;TCGA-E1-A7YW-D61608;TCGA-E1-A7YW-D61609;TCGA-E1-A7YW-D61610;TCGA-E1-A7YW-D61612	C6A6B183-A122-4AC1-B392-64D8EC4ED163;E95A013A-8E18-4D40-8DC6-F34CA45CFE04;EF7E27E9-3B2E-43DF-8540-076341AD9835;20DC6FA9-757C-4537-902C-7A29D6290FCF;60C2DD63-0669-444B-8104-3CDBD15271F6	Not Available;Not Available;Not Available;Not Available;Not Available	15;15;15;15;15	978;1025;1025;1095;608	711;999;999;1040;418	CCNU;Avastin;CPT-11;VP-16;Temodar	Clinical Progressive Disease;Stable Disease;Stable Disease;Clinical Progressive Disease;Clinical Progressive Disease	8;8;8;8;8	Not Available;Not Available;Not Available;Not Available;Not Available	Not Available;Not Available;Not Available;Not Available;Not Available	Not Available;Not Available;Not Available;Not Available;Not Available	Not Available;Not Available;Not Available;Not Available;Not Available	Not Applicable;Not Applicable;Not Applicable;Not Applicable;Not Applicable	Not Available;Not Available;Not Available;Not Available;Not Available	Not Available;Not Available;Not Available;Not Available;Not Available	NO;NO;NO;NO;NO	Chemotherapy;Immunotherapy;Chemotherapy;Chemotherapy;Chemotherapy	Not Available;Not Available;Not Available;Not Available;Not Available	Not Available;Not Available;Not Available;Not Available;Not Available	Not Available;Not Available;Not Available;Not Available;Not Available	NO;YES;YES;NO;NO	2014;2014;2014;2014;2014
TCGA-HT-7608	61	MALE	671	Oligoastrocytoma	Central nervous system	Alive	G2	0	671			TUMOR FREE		61	NO	Not Available	NO	TCGA-HT-7608	45b6d41b-3a1b-47e9-80e4-59355170aee7	27	-22302	Not Applicable	0	671	Not Available	Not Available
TCGA-S9-A7R1	35	MALE	5166	Oligodendroglioma	Central nervous system	Dead	G2	1	3637			WITH TUMOR		35	NO	Not Available	NO	TCGA-S9-A7R1	78A212BC-A740-46BF-A10D-0B9809A5BB3F	5	-12828	Not Applicable	0	5000	Not Available	-122	TCGA-S9-A7R1-D52667	5BFE8996-358E-4F43-9550-08E976624A6C	Not Available	5	3835	3801	Temozolamide	Stable Disease	12	Not Available	Not Available	Not Available	Not Available	Not Applicable	Not Available	Not Available	NO	Chemotherapy	Not Available	Not Available	Not Available	NO	2013
TCGA-WY-A85A	20	MALE	1320	Astrocytoma	Central nervous system	Alive	G2	0	1320			TUMOR FREE		20	NO	Not Available	NO	TCGA-WY-A85A	09552B53-4393-4811-A671-A9EF6EFF4790	27	-7380	Not Applicable	0	1320	Not Available	718
TCGA-TQ-A7RH	39	MALE	486	Oligoastrocytoma	Central nervous system	Alive	G2	1				WITH TUMOR		39	NO	Not Available	NO	TCGA-TQ-A7RH	6EF2D9AB-F72E-48CF-92B8-F3159D28160C	25	-14524	Not Applicable	0	486	Not Available	Not Available
TCGA-DH-5140	38	FEMALE	607	Oligoastrocytoma	Central nervous system	Dead	G3	1				WITH TUMOR		38	NO	Not Available	NO	TCGA-DH-5140	2c03e8b9-8856-43a7-853d-5ec51a6e5330	8	-13943	607	0	Not Available	Not Available	259	TCGA-DH-5140-D6486;TCGA-DH-5140-D6489;TCGA-DH-5140-D6487;TCGA-DH-5140-D6488	ee3a53f2-38a0-413a-bede-f2536de84d7e;8e430c37-8406-47f8-a618-2744c8b542a1;2528c43a-9af2-43f6-8c9d-e3e5749fdf41;fb9a572a-d724-4ef3-9bc4-857e31e85406	Not Available;Not Available;Not Available;Not Available	17;17;17;17	98;Not Available;250;342	54;385;136;Not Available	Temozolomide;AT 101;Temozolomide;BCNU (carmustine)	Not Available;Not Available;Not Available;Not Available	12;12;12;12	1;2;1;2	75;Not Available;200;Not Available	mg/m2/day;Not Available;mg/m2/day;Not Available	ADJUVANT;PROGRESSION;ADJUVANT;PROGRESSION	Not Applicable;Not Applicable;Not Applicable;Not Applicable	1;5;2;3	PO;PO;PO;IV	NO;NO;NO;NO	Chemotherapy;Targeted Molecular therapy;Chemotherapy;Chemotherapy	Not Available;Not Available;Not Available;Not Available	3375;Not Available;1000;Not Available	mg/m2;Not Available;mg/kg;Not Available	Not Available;Not Available;Not Available;Not Available	2010;2010;2010;2010
TCGA-DU-6403	60	FEMALE	354	Oligoastrocytoma	Central nervous system	Dead	G3	1				WITH TUMOR		60	Not Available	Not Available	Not Available	TCGA-DU-6403	8daa29c0-f652-4130-a004-5183bbe30c63	21	-22031	354	0	Not Available	Not Available	207	TCGA-DU-6403-D14748;TCGA-DU-6403-D14746;TCGA-DU-6403-D14747	24ea3712-f7e6-417c-a7e2-777e6d70e4f7;988b4562-6b54-445c-a85a-778d1d4a43a1;7ac56d66-1bea-479f-bce7-8039d1d1eb5c	Not Available;Not Available;Not Available	31;31;31	196;74;10	104;43;10	BCNU (Carmustine);Hydroxyurea;Gliadel Wafer	Not Available;Not Available;Not Available	5;5;5	2;1;1	Not Available;Not Available;1	Not Available;mg;{Wafer}	ADJUVANT;ADJUVANT;ADJUVANT	Not Applicable;Not Applicable;Not Applicable	2;1;1	IV;PO;INTUM	NO;NO;NO	Chemotherapy;Chemotherapy;Chemotherapy	Not Available;Not Available;Not Available	Not Available;Not Available;Not Available	Not Available;mg;Not Available	Not Available;Not Available;Not Available	2011;2011;2011
TCGA-FG-A4MW	63	MALE	559	Oligoastrocytoma	Central nervous system	Dead	G3	1	226			TUMOR FREE		63	NO	Not Available	YES	TCGA-FG-A4MW	DCE168B1-D2A9-4409-8437-AB382F6D7D31	29	-23077	Not Applicable	0	160	Not Available	141	TCGA-FG-A4MW-D39710;TCGA-FG-A4MW-D39712;TCGA-FG-A4MW-D61645	2B02C0A0-719B-48E1-A7F1-DEB9BC1C4F78;5E3E00F7-6C27-42D4-A54F-744510155C02;9B07A59C-3AF4-4CE4-AB86-37E3F96535BA	Not Available;Not Available;Not Available	30;30;2	71;105;379	32;101;231	Temodar;Temodar;Avastin	Stable Disease;Stable Disease;Clinical Progressive Disease	1;1;7	Not Available;Not Available;Not Available	Not Available;Not Available;Not Available	Not Available;Not Available;Not Available	Not Available;Not Available;Not Available	Not Applicable;Not Applicable;Not Applicable	Not Available;Not Available;Not Available	Not Available;Not Available;Not Available	NO;NO;NO	Chemotherapy;Chemotherapy;Not Available	Not Available;Not Available;Not Available	Not Available;Not Available;Not Available	Not Available;Not Available;Not Available	NO;NO;NO	2013;2013;2014
TCGA-CS-4944	50	MALE	1828	Astrocytoma	Central nervous system	Alive	G2	1				WITH TUMOR		50	Not Available	Not Available	Not Available	TCGA-CS-4944	64cd17eb-c778-45e9-b994-02b68182e51b	6	-18494	Not Applicable	0	323	Not Available	-2
TCGA-HW-A5KL	42	FEMALE	878	Astrocytoma	Central nervous system	Alive	G2	0	878			WITH TUMOR		42	Not Available	Not Available	Not Available	TCGA-HW-A5KL	0639B753-4099-4CA4-ADB9-763069A614EF	12	-15513	Not Applicable	0	294	Not Available	Not Available	TCGA-HW-A5KL-D48707;TCGA-HW-A5KL-D71506	BA95AA18-80DF-426E-B58A-11395CF5B384;CB1932E9-7E48-4908-97B0-B2A1AAF8C207	Not Available;Not Available	19;31	71;648	10;102	Temozolomide;Temozolomide	Stable Disease;Stable Disease	9;3	Not Available;Not Available	Not Available;Not Available	Not Available;Not Available	Not Available;Not Available	Not Applicable;Not Applicable	Not Available;Not Available	Not Available;Not Available	NO;NO	Chemotherapy;Chemotherapy	Not Available;Not Available	Not Available;Not Available	Not Available;Not Available	NO;NO	2013;2015
TCGA-FN-7833	25	MALE	837	Oligoastrocytoma	Central nervous system	Alive	G3	0	837			Not Available		25	Not Available	Not Available	Not Available	TCGA-FN-7833	5b9d7565-a933-449d-8ffa-ec5f82db2e77	9	-9228	Not Applicable	0	4	Not Available	Not Available	TCGA-FN-7833-D66002	7C0713E1-5F69-498C-BE16-D29E53FCFF1D	Not Available	1	134	95	Temozolomide	Complete Response	10	Not Available	Not Available	Not Available	Not Available	Not Applicable	Not Available	Not Available	NO	Chemotherapy	Not Available	Not Available	Not Available	NO	2014
TCGA-HT-7479	44	MALE	1227	Astrocytoma	Central nervous system	Alive	G3	1	705			TUMOR FREE		44	NO	Not Available	NO	TCGA-HT-7479	a96fabfa-e830-476a-b2a1-899689570bd9	7	-16137	Not Applicable	0	13	Not Available	Not Available	TCGA-HT-7479-D29545;TCGA-HT-7479-D29544	44160ede-5946-4524-88e3-cd6315f0f750;36fef324-f74a-471a-9682-0843dc229a3f	Not Available;Not Available	19;19	200;74	105;33	Temodar;Temodar	Not Available;Not Available	3;3	4;1	480;175	mg/day;mg/day	ADJUVANT;ADJUVANT	Not Applicable;Not Applicable	2;1	PO;PO	NO;NO	Chemotherapy;Chemotherapy	Not Available;Not Available	9600;7350	mg;mg	Not Available;Not Available	2012;2012
TCGA-P5-A72X	21	MALE	403	Astrocytoma	Central nervous system	Alive	G3	0	403			TUMOR FREE		21	Not Available	Not Available	Not Available	TCGA-P5-A72X	2FB951F1-00A0-4CAF-AC93-096056E77B1F	13	-7913	Not Applicable	0	8	Not Available	Not Available
TCGA-HT-A74L	22	FEMALE	336	Oligoastrocytoma	Central nervous system	Alive	G2	1				WITH TUMOR		22	NO	Not Available	NO	TCGA-HT-A74L	559A8F6F-DD60-43B7-AE09-16CC4206064C	26	-8240	Not Applicable	0	336	Not Available	Not Available
TCGA-DU-8161	63	FEMALE	722	Oligoastrocytoma	Central nervous system	Dead	G3	1	111			WITH TUMOR		63	Not Available	Not Available	Not Available	TCGA-DU-8161	b9a3b647-61b3-4d98-90ca-e307ab50984a	15	-23064	722	0	Not Available	Not Available	14	TCGA-DU-8161-D33115;TCGA-DU-8161-D33116;TCGA-DU-8161-D33117;TCGA-DU-8161-D33118	6F53A1F5-D096-44F4-A3D5-58A2EB152E79;0576A374-F67E-4078-8448-105A7EC56073;0FC1D028-5E10-4C7E-B6FC-88DD0BA67079;9D020EFF-C8D2-4473-8610-F7D5053A97EE	Not Available;Not Available;Not Available;Not Available	21;21;21;21	78;92;575;638	39;92;134;162	Temozolomide;Temozolomide;Irinotecan;Bevacizumab	Stable Disease;Clinical Progressive Disease;Stable Disease;Clinical Progressive Disease	6;6;6;6	Not Available;Not Available;Not Available;Not Available	Not Available;Not Available;Not Available;Not Available	Not Available;Not Available;Not Available;Not Available	Not Available;Not Available;Not Available;Not Available	Not Applicable;Not Applicable;Not Applicable;Not Applicable	Not Available;Not Available;Not Available;Not Available	Not Available;Not Available;Not Available;Not Available	NO;NO;NO;NO	Chemotherapy;Chemotherapy;Chemotherapy;Targeted Molecular therapy	Not Available;Not Available;Not Available;Not Available	Not Available;Not Available;Not Available;Not Available	Not Available;Not Available;Not Available;Not Available	NO;NO;NO;NO	2012;2012;2012;2012
TCGA-QH-A6XA	23	FEMALE	502	Oligoastrocytoma	Central nervous system	Alive	G2	0	502			Unknown		23	NO	Not Available	NO	TCGA-QH-A6XA	4289A50B-C6BE-495E-9826-53AEB67B6A22	9	-8508	Not Applicable	0	7	Not Available	7
TCGA-HT-7468	30	MALE	203	Oligodendroglioma	Central nervous system	Alive	G3	0	203			TUMOR FREE		30	NO	Not Available	NO	TCGA-HT-7468	e6c55ba6-4c8a-4ea4-8dde-74d01915db02	27	-11209	Not Applicable	0	146	Not Available	8	TCGA-HT-7468-D21234	639fb2be-a64c-4ee6-baa4-d2381bfbf493	Not Available	7	Not Available	35	temodar	Not Available	2	5	280	mg/day	ADJUVANT	Not Applicable	1	PO	YES	Chemotherapy	Not Available	1400	mg	Not Available	2012
TCGA-CS-4941	67	MALE	234	Astrocytoma	Central nervous system	Dead	G3	1	9			WITH TUMOR		67	NO	Not Available	NO	TCGA-CS-4941	fc222f23-b3b2-4ac0-bc61-e8e8fa5cc160	5	-24578	234	0	Not Available	Not Available	77	TCGA-CS-4941-D19325	5fa9ba75-3196-4fba-a773-77e500473c2f	Not Available	8	Not Available	Not Available	Temodar	Not Available	12	Not Available	Not Available	mg	ADJUVANT	Not Applicable	1	PO	NO	Chemotherapy	Not Available	Not Available	mg	Not Available	2011
TCGA-E1-5318	42	FEMALE	2379	Oligodendroglioma	Central nervous system	Dead	G2	1	362			WITH TUMOR		42	NO	Not Available	NO	TCGA-E1-5318	400b2fa3-baf7-4baa-99b4-88b9f25b5049	26	-15372	2379	0	2379	Not Available	362	TCGA-E1-5318-D7629;TCGA-E1-5318-D7623;TCGA-E1-5318-D7636;TCGA-E1-5318-D7635;TCGA-E1-5318-D7630;TCGA-E1-5318-D7638;TCGA-E1-5318-D7645;TCGA-E1-5318-D7620;TCGA-E1-5318-D7631;TCGA-E1-5318-D7622;TCGA-E1-5318-D7619;TCGA-E1-5318-D7633;TCGA-E1-5318-D7628;TCGA-E1-5318-D7641	0b29e6cd-3baa-44d6-8169-0fdb64b67e0e;d27f585c-53c0-431f-ab79-d54b772620ce;feb703c5-9c8f-4b8f-8353-1131d01355ee;40ce51f2-557a-411e-b618-642259b5929d;b198aef2-c997-4ab1-b5a8-b44b8baca604;7969fe3e-4682-4dee-bff6-7132ab8e916c;ead855f0-e402-4be5-b160-3036d37fb8ed;c339ebe1-aa49-47c8-8088-5428d4e2f3b2;4fbbc709-b41c-4ba8-ac98-21ead1ae43cf;74468cb9-fcf4-4b97-a28f-164a5d94f934;c5a29f35-97d1-47f2-87fb-afa2b…	Not Available;Not Available;Not Available;Not Available;Not Available;Not Available;Not Available;Not Available;Not Available;Not Available;Not Available;Not Available;Not Available;Not Available	26;26;26;26;26;26;26;26;26;26;26;26;26;26	1904;1231;2211;2127;1971;2267;2335;824;2043;1026;781;2043;1652;2267	1655;1043;2127;2023;1904;2211;2268;781;1980;824;385;1980;1590;2211	CCNU;Gliadel Wafers;CPT-11;CPT-11;CCNU;Procarbazine;CCNU;Temazolomide;Cytoxan;Temozolomide;Carboplatin;Celebrex;VP-16;Tamoxiten	Not Available;Not Available;Not Available;Not Available;Not Available;Not Available;Not Available;Not Available;Not Available;Not Available;Not Available;Not Available;Not Available;Not Available	1;1;1;1;1;1;1;1;1;1;1;1;1;1	3;1;2;1;2;2;2;1;2;7;11;2;2;2	110;8;260;350;82.5;75;82.5;200;100;150;560;400;50;80	mg/m2;{Wafer};mg/m2;mg/m2;mg/m2;mg/m2;mg/m2;mg/m2;mg;mg/m2;mg/m2;mg;mg/m2;mg	PROGRESSION;PROGRESSION;ADJUVANT;PROGRESSION;ADJUVANT;PROGRESSION;PROGRESSION;ADJUVANT;ADJUVANT;ADJUVANT;PROGRESSION;PROGRESSION;PROGRESSION;PROGRESSION	Not Applicable;Not Applicable;Not Applicable;Not Applicable;Not Applicable;Not Applicable;Not Applicable;Not Applicable;Not Applicable;Not Applicable;Not Applicable;Not Applicable;Not Applicable;Not Applicable	7;4;11;10;8;12;13;2;9;3;1;9;9;12	PO;INTUM;IV;IV;PO;PO;PO;PO;PO;PO;IV;PO;PO;PO	NO;NO;NO;NO;NO;NO;NO;NO;NO;NO;NO;NO;NO;NO	Chemotherapy;Chemotherapy;Chemotherapy;Chemotherapy;Chemotherapy;Chemotherapy;Chemotherapy;Chemotherapy;Chemotherapy;Chemotherapy;Chemotherapy;Other, specify in notes;Chemotherapy;Hormone Therapy	Not Available;Not Available;Not Available;Not Available;Not Available;Not Available;Not Available;Not Available;Not Available;Not Available;Not Available;NSAIDs;Not Available;Not Available	540;8;3400;1710;280;6720;280;1650;5600;8400;6507;44800;3000;4480	mg;{Wafer};mg;mg;mg;mg;mg;mg;mg;mg;mg;mg;mg;mg	Not Available;Not Available;Not Available;Not Available;Not Available;Not Available;Not Available;Not Available;Not Available;Not Available;Not Available;Not Available;Not Available;Not Available	2011;2011;2011;2011;2011;2011;2011;2011;2011;2011;2011;2011;2011;2011
TCGA-S9-A7IQ	45	FEMALE	1099	Oligoastrocytoma	Central nervous system	Alive	G2	1				WITH TUMOR		45	NO	Not Available	NO	TCGA-S9-A7IQ	CC451E2A-FA85-42D7-B7AF-9FC0166945FA	12	-16512	Not Applicable	0	434	Not Available	-14
TCGA-S9-A89V	70	MALE	569	Astrocytoma	Central nervous system	Alive	G3	1	129			Unknown		70	NO	Not Available	NO	TCGA-S9-A89V	C4F522C9-BFF5-4899-8D27-C105DAB795A9	23	-25570	Not Applicable	0	569	Not Available	-32	TCGA-S9-A89V-D55979;TCGA-S9-A89V-D55980	5E019CFD-373C-4B12-BEF4-3C1D3B482A9B;BB815198-62A3-4438-8B48-CC0D406E897A	Not Available;Not Available	23;23	46;222	12;80	Temozolomide;Temozolomide	Clinical Progressive Disease;Clinical Progressive Disease	1;1	Not Available;Not Available	Not Available;Not Available	Not Available;Not Available	Not Available;Not Available	Not Applicable;Not Applicable	Not Available;Not Available	Not Available;Not Available	NO;NO	Chemotherapy;Chemotherapy	Not Available;Not Available	Not Available;Not Available	Not Available;Not Available	NO;NO	2014;2014
TCGA-DU-6400	66	FEMALE	37	Oligodendroglioma	Central nervous system	Dead	G2	1				WITH TUMOR		66	Not Available	Not Available	Not Available	TCGA-DU-6400	178ab87c-0582-4b02-bf6b-3a4c59a5ee1b	22	-24122	37	0	Not Available	Not Available	Not Available
TCGA-E1-A7YE	32	FEMALE	886	Astrocytoma	Central nervous system	Dead	G3	1	188			WITH TUMOR		32	NO	Not Available	NO	TCGA-E1-A7YE	F842F756-CE78-4C99-BCF8-3BCE18A4D9EF	12	-11971	886	0	Not Available	Not Available	81	TCGA-E1-A7YE-D61167;TCGA-E1-A7YE-D61171;TCGA-E1-A7YE-D61176;TCGA-E1-A7YE-D61182;TCGA-E1-A7YE-D61183;TCGA-E1-A7YE-D61185;TCGA-E1-A7YE-D61186;TCGA-E1-A7YE-D61190;TCGA-E1-A7YE-D61221	FEC71CDC-DE35-494B-98CD-D6220CBB39BD;749626B5-D27B-4310-97E3-98021E6D8405;B567E6D2-B15B-4B4B-A61F-3D3DF2F38AE4;8A4C234D-7FE4-4E07-9CD1-2A9F114D0155;49132B44-9583-4FFA-B258-1E1AB02D5463;FC58BB6D-E623-4730-A2E4-6E20F62D0660;16DD15B7-73A8-4C14-A3DA-44798CC4F85B;D184A86B-A497-489C-B3A2-942FA29B3C16;F26BB5B1-A15D-4B38-9446-7F43647D04B8	Not Available;Not Available;Not Available;Not Available;Not Available;Not Available;Not Available;Not Available;Not Available	14;14;14;14;14;14;14;14;14	185;468;237;695;703;731;731;787;845	81;378;237;482;469;704;704;715;790	CCNU;CCNU;Gliadel wafers;Temodar;Celebrex;Temodar;Benzylguanine;Karenitecin;VP-16	Clinical Progressive Disease;Clinical Progressive Disease;Stable Disease;Clinical Progressive Disease;Clinical Progressive Disease;Clinical Progressive Disease;Clinical Progressive Disease;Clinical Progressive Disease;Clinical Progressive Disease	8;8;8;8;8;8;8;8;8	Not Available;Not Available;Not Available;Not Available;Not Available;Not Available;Not Available;Not Available;Not Available	Not Available;Not Available;Not Available;Not Available;Not Available;Not Available;Not Available;Not Available;Not Available	Not Available;Not Available;Not Available;Not Available;Not Available;Not Available;Not Available;Not Available;Not Available	Not Available;Not Available;Not Available;Not Available;Not Available;Not Available;Not Available;Not Available;Not Available	Not Applicable;Not Applicable;Not Applicable;Not Applicable;Not Applicable;Not Applicable;Not Applicable;Not Applicable;Not Applicable	Not Available;Not Available;Not Available;Not Available;Not Available;Not Available;Not Available;Not Available;Not Available	Not Available;Not Available;Not Available;Not Available;Not Available;Not Available;Not Available;Not Available;Not Available	NO;NO;NO;NO;NO;NO;NO;NO;NO	Chemotherapy;Chemotherapy;Chemotherapy;Not Available;Ancillary;Chemotherapy;Targeted Molecular therapy;Chemotherapy;Chemotherapy	Not Available;Not Available;Not Available;Not Available;Not Available;Not Available;Not Available;Not Available;Not Available	Not Available;Not Available;Not Available;Not Available;Not Available;Not Available;Not Available;Not Available;Not Available	Not Available;Not Available;Not Available;Not Available;Not Available;Not Available;Not Available;Not Available;Not Available	NO;NO;NO;NO;NO;NO;YES;YES;NO	2014;2014;2014;2014;2014;2014;2014;2014;2014
TCGA-FG-A710	50	FEMALE	1115	Oligodendroglioma	Central nervous system	Alive	G2	1				WITH TUMOR		50	Unknown	Not Available	Unknown	TCGA-FG-A710	5B199E7E-CC23-4065-88AD-FDFE3D0683D6	27	-18415	Not Applicable	0	698	Not Available	Not Available	TCGA-FG-A710-D52090	05A41623-D7F0-4D8E-BE95-99FD6083FAAE	Not Available	27	218	18	Temodar	Stable Disease	11	Not Available	Not Available	Not Available	Not Available	Not Applicable	Not Available	Not Available	NO	Chemotherapy	Not Available	Not Available	Not Available	NO	2013
TCGA-HT-8563	30	FEMALE	860	Astrocytoma	Central nervous system	Alive	G3	0	860			TUMOR FREE		30	Unknown	Not Available	Unknown	TCGA-HT-8563	dd7b23a7-b41b-4670-9fc8-78895fb00cff	15	-11305	Not Applicable	0	488	Not Available	Not Available
TCGA-DH-A66F	49	MALE	523	Oligodendroglioma	Central nervous system	Alive	G2	0	523			TUMOR FREE		49	Unknown	Not Available	NO	TCGA-DH-A66F	CFCD3835-BB09-400E-B7EB-55AC139D01F8	25	-18193	Not Applicable	0	237	Not Available	18
TCGA-TQ-A7RU	51	MALE	1032	Oligodendroglioma	Central nervous system	Alive	G2	1				WITH TUMOR		51	NO	Not Available	NO	TCGA-TQ-A7RU	B19DCBC2-B0D4-4759-9213-1A5B99DF7E76	30	-18990	Not Applicable	0	1032	Not Available	158
TCGA-HT-7616	75	MALE	7	Oligodendroglioma	Central nervous system	Dead	G3	1				WITH TUMOR		75	NO	Not Available	NO	TCGA-HT-7616	ab24cdc3-74a1-443f-831f-b7fb3821de6a	30	-27685	7	0	Not Available	Not Available	Not Available
TCGA-FG-8187	31	MALE	611	Oligoastrocytoma	Central nervous system	Alive	G2	0	611			TUMOR FREE		31	Not Available	Not Available	Not Available	TCGA-FG-8187	0df37550-9421-4571-9844-51b457d7cb2b	31	-11684	Not Applicable	0	215	Not Available	0
TCGA-HT-8113	49	FEMALE	900	Oligodendroglioma	Central nervous system	Alive	G2	0	900			TUMOR FREE		49	NO	Not Available	YES	TCGA-HT-8113	9e621541-d603-4d2d-b86e-2834d3b9f9a5	17	-18173	Not Applicable	0	900	Not Available	Not Available	TCGA-HT-8113-D32201;TCGA-HT-8113-D32203	af5f47b4-f241-4cbe-8a7b-920f8954e465;9b6c6140-feb6-420d-914a-2878bb3a53cd	Not Available;Not Available	18;18	74;331	34;159	temodar;temodar	Partial Response;Complete Response	5;5	Not Available;Not Available	Not Available;Not Available	Not Available;Not Available	Not Available;Not Available	Not Applicable;Not Applicable	Not Available;Not Available	Not Available;Not Available	NO;NO	Chemotherapy;Chemotherapy	Not Available;Not Available	Not Available;Not Available	Not Available;Not Available	Not Available;Not Available	2012;2012
TCGA-TM-A84Q	31	MALE	772	Astrocytoma	Central nervous system	Alive	G2	1	455			TUMOR FREE		31	NO	Not Available	YES	TCGA-TM-A84Q	FCF14E9D-4671-453D-B8E0-5008E916F56D	17	-11668	Not Applicable	0	575	Not Available	0
TCGA-DU-7304	43	MALE	709	Oligoastrocytoma	Central nervous system	Dead	G3	1	309			WITH TUMOR		43	Not Available	Not Available	Not Available	TCGA-DU-7304	d61710c1-8ac3-44e3-b567-66288a6ab731	4	-15931	709	0	Not Available	Not Available	8	TCGA-DU-7304-D17507;TCGA-DU-7304-D17506;TCGA-DU-7304-D17505;TCGA-DU-7304-D17504	492b5f3f-0776-4b74-85cf-ffa80d16869d;7670b1e3-d6e8-4f91-9f36-9fa51f2bd638;9152384e-f80f-405e-ab67-8634ae067452;87477a13-3bb0-4f08-baab-53f814a9501e	Not Available;Not Available;Not Available;Not Available	4;4;4;4	623;539;318;69	363;363;97;20	Bevacizumab;Irinotecan;Temozolomide;Temozolomide	Not Available;Not Available;Not Available;Not Available	10;10;10;10	10;7;8;1	10;125;150;75	mg/kg;mg/m2;mg/m2;mg/m2	PROGRESSION;PROGRESSION;ADJUVANT;ADJUVANT	Not Applicable;Not Applicable;Not Applicable;Not Applicable	2;2;1;1	IV;IV;PO;PO	NO;NO;NO;NO	Targeted Molecular therapy;Chemotherapy;Chemotherapy;Chemotherapy	Not Available;Not Available;Not Available;Not Available	759;241;280;150	mg;mg;mg;mg	Not Available;Not Available;Not Available;Not Available	2011;2011;2011;2011
TCGA-HT-A74J	33	MALE	320	Oligoastrocytoma	Central nervous system	Alive	G2	0	320			Unknown		33	Unknown	Not Available	Unknown	TCGA-HT-A74J	1A20F675-D9BB-48B0-A49F-D52270BD8973	26	-12393	Not Applicable	0	320	Not Available	Not Available
TCGA-DU-7306	67	MALE	1277	Oligoastrocytoma	Central nervous system	Alive	G2	1	1250			WITH TUMOR		67	Not Available	Not Available	Not Available	TCGA-DU-7306	c35f36b1-ba3d-4eea-bf5a-c95480202176	11	-24800	Not Applicable	0	1277	Not Available	-11	TCGA-DU-7306-D17493;TCGA-DU-7306-D17494;TCGA-DU-7306-D17495	d7b62d39-291a-455c-bfa1-f56e105a9589;f5e5a76a-cc3a-45ee-b051-c45252fa2d95;c8f0a2bd-3046-41db-bcb7-3774577ca4ae	Not Available;Not Available;Not Available	11;11;12	59;250;Not Available	14;97;1283	temozolomide;Temozolomide;Temozolomide	Not Available;Not Available;Not Available	10;10;10	01;06;Not Available	75;150;75	mg/m2;mg/m2;mg/m2	ADJUVANT;ADJUVANT;PROGRESSION	Not Applicable;Not Applicable;Not Applicable	01;01;02	PO;PO;PO	NO;NO;YES	Chemotherapy;Chemotherapy;Chemotherapy	Not Available;Not Available;Not Available	160;310;165	mg;mg;mg	Not Available;Not Available;Not Available	2011;2011;2011
TCGA-HT-7677	53	MALE	494	Oligodendroglioma	Central nervous system	Alive	G3	0	494			Discrepancy		53	NO	Not Available	NO	TCGA-HT-7677	00b18ad6-ff70-41fe-8f4d-0763ac8f28b9	27	-19610	Not Applicable	0	494	Not Available	Not Available	TCGA-HT-7677-D28948;TCGA-HT-7677-D28947	1c6de7b4-f6d8-4a65-85db-4b8a8668e65a;07093cd9-38cc-401b-8d81-d005b4cfa6b3	Not Available;Not Available	2;2	Not Available;73	98;31	temodar;temodar	Not Available;Not Available	3;3	6;1	300.0;140	mg/day;mg/day	ADJUVANT;ADJUVANT	Not Applicable;Not Applicable	2;1	PO;PO	YES;NO	Chemotherapy;Chemotherapy	Not Available;Not Available	9000;6020	mg;mg	Not Available;Not Available	2012;2012
TCGA-HT-7470	37	MALE	1220	Oligodendroglioma	Central nervous system	Dead	G3	0	1220			TUMOR FREE		37	NO	Not Available	NO	TCGA-HT-7470	fee2114e-f723-4374-91f8-f1dcc6b3eaee	7	-13611	Not Applicable	0	268	Not Available	133	TCGA-HT-7470-D29528	9d3d68dd-e843-4ebf-9e64-8f8aa2349ac7	Not Available	16	94	45	Temodar	Not Available	3	1	140	mg/day	ADJUVANT	Not Applicable	1	PO	NO	Chemotherapy	Not Available	7000	mg	Not Available	2012
TCGA-DB-5275	36	MALE	1458	Oligoastrocytoma	Central nervous system	Alive	G3	0	1458			TUMOR FREE		36	NO	Not Available	NO	TCGA-DB-5275	bbfb5399-8d43-4b75-bf90-23ec142697d7	30	-13371	Not Applicable	0	1458	Not Available	Not Available	TCGA-DB-5275-D14426;TCGA-DB-5275-D14430	e91c5836-1333-44d8-960e-24db52d231d9;cb6f0480-725d-4ef7-979e-e0f5799383bd	Not Available;Not Available	22;22	129;359	72;129	Temodar;Temodar	Not Available;Not Available	7;7	6;7	75;200	mg/m2;mg/m2	ADJUVANT;ADJUVANT	Not Applicable;Not Applicable	1;1	PO;PO	NO;NO	Chemotherapy;Chemotherapy	Not Available;Not Available	6300;14000	mg;mg	Not Available;Not Available	2011;2011
TCGA-E1-A7YK	52	MALE	378	Astrocytoma	Central nervous system	Dead	G3	0	378			Unknown		52	Unknown	Not Available	NO	TCGA-E1-A7YK	BB4A30D5-4EBA-45DB-B05A-BD843044D508	12	-19236	378	0	Not Available	Not Available	6	TCGA-E1-A7YK-D61284;TCGA-E1-A7YK-D61286	04EACA74-1CCC-4875-BDC6-D7D6849194E7;21B1EFC1-D066-448B-862F-6CE7E60C5790	Not Available;Not Available	15;15	68;Not Available	27;90	Temodar;Temodar	Stable Disease;Unknown	8;8	Not Available;Not Available	Not Available;Not Available	Not Available;Not Available	Not Available;Not Available	Not Applicable;Not Applicable	Not Available;Not Available	Not Available;Not Available	NO;NO	Chemotherapy;Chemotherapy	Not Available;Not Available	Not Available;Not Available	Not Available;Not Available	NO;NO	2014;2014
TCGA-HT-7880	30	MALE	162	Oligoastrocytoma	Central nervous system	Alive	G2	0	162			TUMOR FREE		30	NO	Not Available	NO	TCGA-HT-7880	4240c137-ee3a-474c-9426-470380cb41a2	27	-11043	Not Applicable	0	162	Not Available	Not Available
TCGA-FG-7643	49	FEMALE	611	Oligoastrocytoma	Central nervous system	Alive	G2	1	254			WITH TUMOR		49	YES	Cats	NO	TCGA-FG-7643	b6f13250-31b3-46ad-b514-5a684f1094a9	6	-18206	Not Applicable	0	27	Not Available	Not Available
TCGA-FG-7638	31	FEMALE	686	Oligodendroglioma	Central nervous system	Alive	G3	1	407			TUMOR FREE		31	NO	Not Available	NO	TCGA-FG-7638	1f54d21e-752f-496d-8453-4b9b8738cbce	10	-11528	Not Applicable	0	233	Not Available	-13	TCGA-FG-7638-D20408;TCGA-FG-7638-D43362;TCGA-FG-7638-D43365	e75a0f71-b3d0-4896-ad35-9d7062cf4fd7;E71157DA-8780-4039-A459-78C0B78182C3;2C840323-3AB9-4788-9A3C-40B8FA3AAD99	Not Available;Not Available;Not Available	11;20;20	78;336;595	37;122;411	Temodar;Temodar;Temodar	Not Available;Stable Disease;Stable Disease	1;5;5	1;Not Available;Not Available	145;Not Available;Not Available	mg;Not Available;Not Available	ADJUVANT;Not Available;Not Available	Not Applicable;Not Applicable;Not Applicable	1;Not Available;Not Available	PO;Not Available;Not Available	NO;NO;NO	Chemotherapy;Chemotherapy;Chemotherapy	Not Available;Not Available;Not Available	6090;Not Available;Not Available	mg;Not Available;Not Available	Not Available;NO;NO	2011;2013;2013
TCGA-HT-7620	40	MALE	434	Oligodendroglioma	Central nervous system	Alive	G3	1	280			TUMOR FREE		40	NO	Not Available	NO	TCGA-HT-7620	0d61bdbd-24b1-4885-a099-9e42ca7eedcd	31	-14659	Not Applicable	0	434	Not Available	Not Available	TCGA-HT-7620-D29128;TCGA-HT-7620-D29473;TCGA-HT-7620-D29472;TCGA-HT-7620-D29553	610c74ab-459c-4a79-a763-41468eb2c258;4db359b9-40ba-487f-9e64-03906a939784;3b4d9fc5-cb4c-4599-8b89-1b6e329774b9;76638084-d5cc-494f-b4a2-ff3ab6966527	Not Available;Not Available;Not Available;Not Available	8;19;19;22	Not Available;Not Available;199;Not Available	126;285;195;285	Temodar;Irinotecan;Temodar;Avastin	Not Available;Not Available;Not Available;Not Available	3;3;3;3	1;Not Available;1;Not Available	150;Not Available;250;Not Available	mg/m2;Not Available;mg/day;Not Available	ADJUVANT;PROGRESSION;ADJUVANT;PROGRESSION	Not Applicable;Not Applicable;Not Applicable;Not Applicable	1;3;2;4	PO;Not Available;PO;Not Available	NO;Not Available;NO;Not Available	Chemotherapy;Chemotherapy;Chemotherapy;Chemotherapy	Not Available;Not Available;Not Available;Not Available	Not Available;Not Available;1250;Not Available	Not Available;Not Available;mg;Not Available	Not Available;Not Available;Not Available;Not Available	2012;2012;2012;2012
TCGA-HT-A61A	20	FEMALE	194	Oligodendroglioma	Central nervous system	Alive	G2	0	194			TUMOR FREE		20	Unknown	Not Available	Unknown	TCGA-HT-A61A	EFFB5839-24A2-4B8C-8B6D-08CB66503D16	18	-7664	Not Applicable	0	194	Not Available	Not Available	TCGA-HT-A61A-D55964	D5FD6C40-BDE5-4B92-85B8-26D505579FC4	Not Available	22	Not Available	52	Temodar	Not Applicable	1	Not Available	Not Available	Not Available	Not Available	Not Applicable	Not Available	Not Available	YES	Chemotherapy	Not Available	Not Available	Not Available	NO	2014
TCGA-DU-6393	66	MALE	1585	Oligodendroglioma	Central nervous system	Dead	G3	0	1585			Not Available		66	Not Available	Not Available	Not Available	TCGA-DU-6393	1937318f-a1bb-4f48-b8ec-4aadd406e52a	21	-24282	1585	0	Not Available	Not Available	Not Available	TCGA-DU-6393-D14738	9b11fdd3-35d1-4fd6-a51e-567c2ebb9f45	Not Available	27	431	97	Carmustine BCNU	Not Available	5	8	60	mg/m2	ADJUVANT	Not Applicable	1	IV	NO	Chemotherapy	Not Available	Not Available	Not Available	Not Available	2011
TCGA-HT-8109	64	MALE	169	Oligodendroglioma	Central nervous system	Alive	G3	0	169			TUMOR FREE		64	NO	Not Available	NO	TCGA-HT-8109	c7b2833a-9fe8-49f6-b888-2d27b0516f5c	15	-23486	Not Applicable	0	120	Not Available	Not Available
TCGA-P5-A781	34	FEMALE	134	Astrocytoma	Central nervous system	Alive	G3	0	134			TUMOR FREE		34	Not Available	Not Available	Not Available	TCGA-P5-A781	3C6DC0EB-E94B-4293-B665-F3CBA04FC8DE	13	-12757	Not Applicable	0	5	Not Available	Not Available
TCGA-HT-7603	29	MALE	705	Oligodendroglioma	Central nervous system	Alive	G2	0	705			Not Available		29	NO	Not Available	NO	TCGA-HT-7603	b435e88b-f105-4c65-b725-126e5a299113	6	-10883	Not Applicable	0	705	Not Available	Not Available
TCGA-HT-A617	47	MALE	491	Oligodendroglioma	Central nervous system	Alive	G2	1	395			Unknown		47	Unknown	Not Available	NO	TCGA-HT-A617	E0F8E70A-AC91-4D3C-806C-BA9C14ED43AB	11	-17331	Not Applicable	0	491	Not Available	486
TCGA-IK-8125	62	MALE	1301	Oligoastrocytoma	Central nervous system	Alive	G3	0	1301			TUMOR FREE		62	Not Available	Not Available	NO	TCGA-IK-8125	a0b7c7c8-a6f2-41ba-9e61-9b7f8fbbbe1f	11	-22745	Not Applicable	0	909	Not Available	42	TCGA-IK-8125-D32771;TCGA-IK-8125-D32772	1c78021d-9fd1-4a52-a555-ff3f7a350d55;cad891ef-1404-4310-9584-2fac7a4052a7	Not Available;Not Available	11;11	99;265	55;111	Temodar;Temodar	Unknown;Complete Response	6;6	Not Available;Not Available	Not Available;Not Available	Not Available;Not Available	Not Available;Not Available	Not Applicable;Not Applicable	Not Available;Not Available	Not Available;Not Available	NO;NO	Chemotherapy;Chemotherapy	Not Available;Not Available	Not Available;Not Available	Not Available;Not Available	NO;NO	2012;2012
TCGA-DB-A4X9	33	FEMALE	1412	Oligoastrocytoma	Central nervous system	Alive	G2	1	501			TUMOR FREE		33	Unknown	Not Available	NO	TCGA-DB-A4X9	5E0748F1-990B-43A9-9FF1-6A667CC228A8	21	-12131	Not Applicable	0	915	Not Available	Not Available
TCGA-CS-6665	51	FEMALE	1568	Astrocytoma	Central nervous system	Alive	G3	1				WITH TUMOR		51	NO	Not Available	NO	TCGA-CS-6665	c16d9f69-26f9-4ec7-b2d5-ff9f7dacfe0f	24	-18977	Not Applicable	0	378	Not Available	-1	TCGA-CS-6665-D17574	c3b5ee73-099a-47c3-abb8-c0dcca5e0033	Not Available	13	Not Available	6	Temodar	Not Available	10	Not Available	250	mg	ADJUVANT	Not Applicable	1	PO	YES	Chemotherapy	Not Available	Not Available	mg	Not Available	2011
TCGA-HT-A616	36	FEMALE	55	Astrocytoma	Central nervous system	Alive	G2	0	55			Unknown		36	NO	Not Available	NO	TCGA-HT-A616	D43581A5-3D49-4263-862B-CA99D15EC03D	5	-13222	Not Applicable	0	55	Not Available	Not Available
TCGA-DU-A7TD	52	MALE	228	Oligoastrocytoma	Central nervous system	Dead	G3	1	188			WITH TUMOR		52	Unknown	Not Available	Unknown	TCGA-DU-A7TD	E349D8AA-BB82-4CE8-B14C-61216289F25B	3	-19025	228	0	Not Available	Not Available	170	TCGA-DU-A7TD-D56313;TCGA-DU-A7TD-D56314	D9622AE8-7E36-415A-A2B5-745803CEF0C4;300D4223-5E66-4FF5-9DAF-1B6E6E9A1870	Not Available;Not Available	3;3	63;151	22;77	Temozolomide;Temozolomide	Stable Disease;Clinical Progressive Disease	2;2	Not Available;Not Available	Not Available;Not Available	Not Available;Not Available	Not Available;Not Available	Not Applicable;Not Applicable	Not Available;Not Available	Not Available;Not Available	NO;NO	Chemotherapy;Immunotherapy	Not Available;Not Available	Not Available;Not Available	Not Available;Not Available	NO;NO	2014;2014
TCGA-FG-5962	54	MALE	1453	Oligodendroglioma	Central nervous system	Alive	G3	1				WITH TUMOR		54	NO	Not Available	NO	TCGA-FG-5962	e09f93e1-1649-48fa-9e2e-d13ac6d50b97	21	-19818	Not Applicable	0	787	Not Available	Not Available	TCGA-FG-5962-D14111;TCGA-FG-5962-D14107	08349992-366b-42ba-8cb9-e93b7b024923;310362a0-7d4a-4042-beec-96856efdea8a	Not Available;Not Available	21;21	258;79	112;28	Temodar;Temodar	Not Available;Not Available	7;7	6;1	320-400;160	mg;mg	ADJUVANT;ADJUVANT	Not Applicable;Not Applicable	2;1	PO;PO	NO;NO	Chemotherapy;Chemotherapy	Not Available;Not Available	10800;6720	mg;mg	Not Available;Not Available	2011;2011
TCGA-DU-A7TC	32	MALE	1137	Astrocytoma	Central nervous system	Alive	G2	1	1114			TUMOR FREE		32	Unknown	Not Available	NO	TCGA-DU-A7TC	5A3EF1CB-C98E-473A-B097-20307B04BC1B	23	-11884	Not Applicable	0	715	Not Available	Discrepancy
TCGA-HT-A618	37	FEMALE	512	Astrocytoma	Central nervous system	Alive	G3	0	512			Unknown		37	Unknown	Not Available	Unknown	TCGA-HT-A618	A4E2E507-7DDF-43DF-B959-FE451971AF1E	11	-13595	Not Applicable	0	162	Not Available	62	TCGA-HT-A618-D48309	AB2785F9-9744-4CE6-A919-C7229D9F7AD6	Not Available	11	Not Available	110	Temodar	Not Applicable	9	Not Available	Not Available	Not Available	Not Available	Not Applicable	Not Available	Not Available	YES	Chemotherapy	Not Available	Not Available	Not Available	NO	2013
TCGA-HW-7486	37	MALE	1721	Oligodendroglioma	Central nervous system	Alive	G2	1				WITH TUMOR		37	Not Available	Not Available	Not Available	TCGA-HW-7486	55a67639-ed05-4143-af96-a377bc5489ee	6	-13546	Not Applicable	0	609	Not Available	Not Available	TCGA-HW-7486-D20186	5d850c60-70ae-4855-bbff-84de40f0e806	Not Available	6	216	66	Temozolomide	Not Available	1	6	Not Available	Not Available	ADJUVANT	Not Applicable	5/28 - schedule which indicates 5 days out of 28 day cycle	PO	NO	Chemotherapy	Not Available	150-200	mg/m2	Not Available	2012
TCGA-HT-7686	29	FEMALE	1300	Astrocytoma	Central nervous system	Alive	G3	0	1300			TUMOR FREE		29	NO	Not Available	NO	TCGA-HT-7686	3d58ded1-b7cf-420c-ba59-5b424683f0df	15	-10724	Not Applicable	0	1300	Not Available	Not Available	TCGA-HT-7686-D29418;TCGA-HT-7686-D29417	66ee4c20-c346-4423-a222-2a1d1f49b1d3;866496de-3a98-4e61-95e6-7523222fd8d1	Not Available;Not Available	16;16	239;73	145;26	Temodar;Temodar	Not Available;Not Available	3;3	4;1	300;130	mg/day;mg/day	ADJUVANT;ADJUVANT	Not Applicable;Not Applicable	2;1	PO;PO	NO;NO	Chemotherapy;Chemotherapy	Not Available;Not Available	6000;6110	mg;mg	Not Available;Not Available	2012;2012
TCGA-CS-5390	47	FEMALE		Oligodendroglioma	Central nervous system		G2	1				TUMOR FREE		47	Not Available	Not Available	NO	TCGA-CS-5390	c6cf2b8e-40ed-4c9f-8419-d868bd5afe11	16	-17460	Not Applicable	0	Discrepancy	Not Available	1848	TCGA-CS-5390-D15570	db6ba6a3-3a44-4ecb-919e-282d78f1412a	Not Available	25	Not Available	886	Temodar	Not Available	8	Not Available	300	mg	ADJUVANT	Not Applicable	1	PO	Not Available	Chemotherapy	Not Available	Not Available	Not Available	Not Available	2011
TCGA-HW-A5KM	35	MALE	630	Astrocytoma	Central nervous system	Alive	G2	1				WITH TUMOR		35	Not Available	Not Available	Not Available	TCGA-HW-A5KM	0DB80DFF-5586-4D9F-B253-DF82E6FD6901	12	-12845	Not Applicable	0	201	Not Available	Not Available
TCGA-QH-A65S	32	FEMALE	77	Oligoastrocytoma	Central nervous system	Alive	G2	0	77			Discrepancy		32	NO	Not Available	NO	TCGA-QH-A65S	92EBE72E-508D-4547-B14B-B8E02E6233CA	2	-11861	Not Applicable	0	77	Not Available	-7
TCGA-E1-A7YV	26	FEMALE	987	Oligoastrocytoma	Central nervous system	Dead	G3	1	97			WITH TUMOR		26	NO	Not Available	NO	TCGA-E1-A7YV	23C335F6-5749-4443-8AE8-61CCCBB137CB	11	-9546	987	0	Not Available	Not Available	6	TCGA-E1-A7YV-D61580;TCGA-E1-A7YV-D61581;TCGA-E1-A7YV-D61583;TCGA-E1-A7YV-D61585;TCGA-E1-A7YV-D61586;TCGA-E1-A7YV-D61587;TCGA-E1-A7YV-D61589;TCGA-E1-A7YV-D61590;TCGA-E1-A7YV-D61592;TCGA-E1-A7YV-D61593	7AD57CF9-00E2-4559-B7AD-40FBEAA4326E;0506D544-A5D6-4023-BAD1-370DFC75744D;4926D47F-2BAD-4C57-B6E8-73C812870A88;6D3239C8-3331-4030-847F-FE7FC26AB248;53943E9C-9ABE-4A2C-9110-866DAE738672;B074897E-18F6-4840-80E1-526B6416343C;0E78805C-5BFF-477A-8883-3F6CED061FCC;DE30E03E-61B6-444E-9F9D-1141A44FEBE9;3DB2CB93-6AFA-4E43-9799-B5F624044D7B;420D4CD3-B59D-4097-8180-B35DD38C51FA	Not Available;Not Available;Not Available;Not Available;Not Available;Not Available;Not Available;Not Available;Not Available;Not Available	15;15;15;15;15;15;15;15;15;15	82;156;507;674;674;824;887;887;948;948	38;70;195;507;507;678;846;832;888;888	Temodar;Temodar;Avastin;Avastin;Gleevec;Gleevec;Avastin;Gleevec;Avastin;CPT-11	Clinical Progressive Disease;Clinical Progressive Disease;Clinical Progressive Disease;Stable Disease;Stable Disease;Clinical Progressive Disease;Clinical Progressive Disease;Clinical Progressive Disease;Clinical Progressive Disease;Clinical Progressive Disease	8;8;8;8;8;8;8;8;8;8	Not Available;Not Available;Not Available;Not Available;Not Available;Not Available;Not Available;Not Available;Not Available;Not Available	Not Available;Not Available;Not Available;Not Available;Not Available;Not Available;Not Available;Not Available;Not Available;Not Available	Not Available;Not Available;Not Available;Not Available;Not Available;Not Available;Not Available;Not Available;Not Available;Not Available	Not Available;Not Available;Not Available;Not Available;Not Available;Not Available;Not Available;Not Available;Not Available;Not Available	Not Applicable;Not Applicable;Not Applicable;Not Applicable;Not Applicable;Not Applicable;Not Applicable;Not Applicable;Not Applicable;Not Applicable	Not Available;Not Available;Not Available;Not Available;Not Available;Not Available;Not Available;Not Available;Not Available;Not Available	Not Available;Not Available;Not Available;Not Available;Not Available;Not Available;Not Available;Not Available;Not Available;Not Available	NO;NO;NO;NO;NO;NO;NO;NO;NO;NO	Chemotherapy;Chemotherapy;Immunotherapy;Immunotherapy;Chemotherapy;Chemotherapy;Immunotherapy;Chemotherapy;Immunotherapy;Chemotherapy	Not Available;Not Available;Not Available;Not Available;Not Available;Not Available;Not Available;Not Available;Not Available;Not Available	Not Available;Not Available;Not Available;Not Available;Not Available;Not Available;Not Available;Not Available;Not Available;Not Available	Not Available;Not Available;Not Available;Not Available;Not Available;Not Available;Not Available;Not Available;Not Available;Not Available	NO;NO;NO;NO;NO;NO;NO;NO;NO;NO	2014;2014;2014;2014;2014;2014;2014;2014;2014;2014
TCGA-HT-7475	67	MALE	530	Oligoastrocytoma	Central nervous system	Alive	G3	0	530			TUMOR FREE		67	NO	Not Available	NO	TCGA-HT-7475	41456932-436e-4cdb-bfe8-97d089656786	31	-24686	Not Applicable	0	446	Not Available	Not Available	TCGA-HT-7475-D28957;TCGA-HT-7475-D29490;TCGA-HT-7475-D29491	e1c1f02b-819c-432b-93a5-4ec7446c64b1;ed530a3e-5be2-4690-9291-de69ba2053d6;6b138f48-1cb5-40ea-a1ea-fc90b93424ab	Not Available;Not Available;Not Available	2;20;20	441;162;218	393;130;186	Temodar;Temodar;Temodar	Not Available;Not Available;Not Available	3;3;3	1;2;2	160;280;360	mg/day;mg/day;mg/day	ADJUVANT;ADJUVANT;ADJUVANT	Not Applicable;Not Applicable;Not Applicable	1;2;3	PO;PO;PO	NO;NO;NO	Chemotherapy;Chemotherapy;Chemotherapy	Not Available;Not Available;Not Available	7840;2800;3600	mg;mg;mg	Not Available;Not Available;Not Available	2012;2012;2012
TCGA-HT-7467	54	MALE	3	Oligodendroglioma	Central nervous system	Alive	G2	0	3			TUMOR FREE		54	NO	Not Available	NO	TCGA-HT-7467	f4a1fc14-0d32-4e77-a8a3-fd8fea82188a	31	-19944	Not Applicable	0	3	Not Available	Not Available
TCGA-TM-A84I	30	MALE	854	Astrocytoma	Central nervous system	Alive	G3	0	854			TUMOR FREE		30	NO	Not Available	NO	TCGA-TM-A84I	71EC4C84-4AEF-4C1F-AB07-DC264C5C0602	17	-11221	Not Applicable	0	589	Not Available	0
TCGA-FG-8182	35	MALE	416	Oligodendroglioma	Central nervous system	Alive	G2	1				WITH TUMOR		35	NO	Not Available	NO	TCGA-FG-8182	6a0bcf0c-fa4c-4119-99d2-f722b781d20f	7	-12972	Not Applicable	0	101	Not Available	Not Available
TCGA-TM-A7C5	30	MALE	1500	Oligoastrocytoma	Central nervous system	Alive	G2	0	1500			TUMOR FREE		30	NO	Not Available	YES	TCGA-TM-A7C5	84D80BCF-DA24-4B93-BFE3-3D2D53B8B07D	9	-11286	Not Applicable	0	770	Not Available	0
TCGA-S9-A6WQ	57	FEMALE	428	Oligoastrocytoma	Central nervous system	Alive	G2	1				Unknown		57	NO	Not Available	NO	TCGA-S9-A6WQ	14E6C57D-D78E-4660-A21F-4F90A4503080	5	-21133	Not Applicable	0	103	Not Available	-7
TCGA-DU-5872	43	FEMALE	532	Oligoastrocytoma	Central nervous system	Alive	G2	1	265			WITH TUMOR		43	Not Available	Not Available	Not Available	TCGA-DU-5872	48607130-c09a-491d-882f-7d2591d13182	26	-15986	Not Applicable	0	532	Not Available	Not Available	TCGA-DU-5872-D14773;TCGA-DU-5872-D14776;TCGA-DU-5872-D14774;TCGA-DU-5872-D14775	2e3322bc-a7d1-49c4-89f3-507124d59aac;b3d8b5ea-bd0b-4738-ab53-d7aa88304b35;1772ca68-1a45-4fb5-a6f7-b5708225d9f3;212f0ee4-683e-426b-99f3-2ae9beadf05d	Not Available;Not Available;Not Available;Not Available	20;20;20;20	73;Not Available;267;370	34;540;83;328	Temozolomide;Temozolomide;Temozolomide;Bevacizumab	Not Available;Not Available;Not Available;Not Available	6;6;6;6	1;1;6;2	75;Not Available;150;10	mg/m2;mg/m2;mg/m2;mg/kg	ADJUVANT;PROGRESSION;ADJUVANT;PROGRESSION	Not Applicable;Not Applicable;Not Applicable;Not Applicable	1;3;1;2	PO;PO;PO;IV	NO;YES;NO;NO	Chemotherapy;Chemotherapy;Chemotherapy;Targeted Molecular therapy	Not Available;Not Available;Not Available;Not Available	155;150;310;959	mg;mg;mg;mg	Not Available;Not Available;Not Available;Not Available	2011;2011;2011;2011
TCGA-E1-5311	31	MALE	4084	Oligodendroglioma	Central nervous system	Dead	G3	1	2602			WITH TUMOR		31	NO	Not Available	NO	TCGA-E1-5311	0061e9ef-df6a-414e-af64-c88f8192e2d3	25	-11332	4084	0	Not Available	Not Available	-8	TCGA-E1-5311-D7605;TCGA-E1-5311-D7611;TCGA-E1-5311-D7604;TCGA-E1-5311-D7609;TCGA-E1-5311-D7613;TCGA-E1-5311-D7606;TCGA-E1-5311-D7612;TCGA-E1-5311-D7610	30aab203-831a-45a5-a8bb-a12345ebb0fb;23ccb473-f54d-4bbd-a42f-5a08ba5eb8e3;9c1483be-c582-4e5c-8521-bff2d3373ffa;093fbbe5-b3b5-4b77-aae3-1290f4970a0a;3b12c8ac-446c-48f9-83c7-b47fd1922807;d0f8800f-d92b-4fef-9e99-4ed9b6730e9b;09853759-bc18-4985-a43b-250c56485528;ab0c2859-49f7-44b4-95c2-cd241ada23fc	Not Available;Not Available;Not Available;Not Available;Not Available;Not Available;Not Available;Not Available	25;25;25;25;25;25;25;25	2799;3868;20;3282;4084;2848;3996;3749	2615;3282;20;2925;3996;2825;3868;3282	Temozolomide;Celebrex;MAGI131-81c6;CCNU;VP-16;Karerltecin;Cloretazine;Tamoxifen	Not Available;Not Available;Not Available;Not Available;Not Available;Not Available;Not Available;Not Available	1;1;1;1;1;1;1;1	6;19;1;8;3;1;3;15	200;400;40;110;50;2.2;300;100	mg/m2;mg;mCi;mg/m2;mg/m2;mg;mg/m2;mg	PROGRESSION;PROGRESSION;ADJUVANT;PROGRESSION;PROGRESSION;PROGRESSION;PROGRESSION;PROGRESSION	Not Applicable;Not Applicable;Not Applicable;Not Applicable;Not Applicable;Not Applicable;Not Applicable;Not Applicable	2;6;1;5;8;3;7;6	PO;PO;INTUM;PO;PO;IV;IV;PO	NO;NO;NO;NO;NO;NO;NO;NO	Chemotherapy;Other, specify in notes;Other, specify in notes;Chemotherapy;Chemotherapy;Chemotherapy;Chemotherapy;Hormone Therapy	Not Available;NSAID;Brachytherpy;Not Available;Not Available;Not Available;Not Available;Not Available	13200;425600;40;2000;6930;11;2040;84000	mg;mg;mCi;mg;mg;mg;mg;mg	Not Available;Not Available;Not Available;Not Available;Not Available;Not Available;Not Available;Not Available	2011;2011;2011;2011;2011;2011;2011;2011
TCGA-DU-A76O	30	MALE	522	Astrocytoma	Central nervous system	Alive	G2	0	522			WITH TUMOR		30	NO	Not Available	NO	TCGA-DU-A76O	C56FA247-AD97-4DCE-A2D3-9BDFC5DC7B1B	18	-10960	Not Applicable	0	217	Not Available	Not Available	TCGA-DU-A76O-D50234;TCGA-DU-A76O-D50235	1C804B86-2372-4F40-80DC-03362D801B79;4F9A0EDA-E68B-4E0F-AE64-C0A5AD4F12FD	Not Available;Not Available	18;18	94;Not Available	49;115	Temozolomide;Temozolomide	Stable Disease;Not Applicable	10;10	Not Available;Not Available	Not Available;Not Available	Not Available;Not Available	Not Available;Not Available	Not Applicable;Not Applicable	Not Available;Not Available	Not Available;Not Available	NO;YES	Chemotherapy;Chemotherapy	Not Available;Not Available	Not Available;Not Available	Not Available;Not Available	NO;NO	2013;2013
TCGA-HT-8107	62	MALE	14	Oligodendroglioma	Central nervous system	Alive	G2	0	14			Not Available		62	NO	Not Available	NO	TCGA-HT-8107	f2d3fea5-0d20-42d3-b918-adad715be4ee	3	-22880	Not Applicable	0	14	Not Available	Not Available
TCGA-FG-8181	23	MALE	862	Oligoastrocytoma	Central nervous system	Alive	G3	1				WITH TUMOR		23	Not Available	Not Available	Not Available	TCGA-FG-8181	1159c88c-39d0-4c03-9c66-36af5340a67a	7	-8642	Not Applicable	0	106	Not Available	-13	TCGA-FG-8181-D64420	2D62A107-8CCE-489F-92A4-C38E2B1ACA7F	Not Available	2	105	64	Temodar	Stable Disease	9	Not Available	Not Available	Not Available	Not Available	Not Applicable	Not Available	Not Available	NO	Chemotherapy	Not Available	Not Available	Not Available	NO	2014
TCGA-VM-A8CH	24	FEMALE	714	Astrocytoma	Central nervous system	Alive	G2	0	714			TUMOR FREE		24	Unknown	Not Available	Unknown	TCGA-VM-A8CH	484DD45B-A16C-4650-BAC9-832FBE4D96EB	14	-9005	Not Applicable	0	333	Not Available	-38
TCGA-FG-7636	48	MALE	544	Astrocytoma	Central nervous system	Alive	G3	0	544			TUMOR FREE		48	NO	Not Available	NO	TCGA-FG-7636	b342e980-8383-4f1b-bf57-4098c37a536c	29	-17843	Not Applicable	0	124	Not Available	-7	TCGA-FG-7636-D19850	7b3133a0-75ec-4ece-b722-8deb8f2823d2	Not Available	29	84	33	Temodar	Not Available	12	1	150	mg	ADJUVANT	Not Applicable	1	PO	NO	Chemotherapy	Not Available	6300	mg	Not Available	2011
TCGA-QH-A6X3	27	MALE	313	Oligoastrocytoma	Central nervous system	Alive	G2	0	313			Unknown		27	Not Available	Not Available	NO	TCGA-QH-A6X3	B60FCE04-9779-42C0-8161-D29D8A1D7C64	9	-10184	Not Applicable	0	18	Not Available	16
TCGA-CS-5395	43	MALE	639	Oligodendroglioma	Central nervous system	Dead	G2	1	287			WITH TUMOR		43	Not Available	Not Available	Not Available	TCGA-CS-5395	f86fa219-34e9-4812-8edf-2b66d7219779	13	-15848	639	0	Not Available	Not Available	-1	TCGA-CS-5395-D10076;TCGA-CS-5395-D19845	f6605382-bfa1-4648-bbe1-4da6295aa7a8;135a69bd-6cdb-45f9-b1d7-f698b8fea52a	Not Available;Not Available	13;29	579;Not Available	411;259	Bevacizumab;Temodar	Not Available;Not Available	3;12	11;Not Available	980;100	mg;mg	PROGRESSION;ADJUVANT	Not Applicable;Not Applicable	Not Available;1	IV;PO	NO;NO	Chemotherapy;Chemotherapy	Not Available;Not Available	10780;Not Available	mg;mg	Not Available;Not Available	2011;2011
TCGA-DB-5276	32	MALE	2218	Oligoastrocytoma	Central nervous system	Alive	G3	0	2218			TUMOR FREE		32	Not Available	Not Available	NO	TCGA-DB-5276	9d0c1552-00a7-4f0a-a04a-a82e721ee4e3	22	-11738	Not Applicable	0	1595	Not Available	Not Available	TCGA-DB-5276-D14435;TCGA-DB-5276-D14433;TCGA-DB-5276-D15525;TCGA-DB-5276-D15527	cf5efc36-9230-4008-a50c-1f5d89ca5c64;d0517edd-ec4b-4404-a060-e8fe19782140;a0a1954b-de5b-479d-92f5-dcab0a809a1d;9509ff37-b028-4b82-8039-a62706ff87c8	Not Available;Not Available;Not Available;Not Available	Not Available;Not Available;22;22	283;69;1189;1342	69;12;1011;1196	Temodar;Temodar;Gleevec;Gleevec	Not Available;Not Available;Not Available;Not Available	7;7;8;8	6;6;6;5	200;75;600;300	mg/m2;mg/m2;mg;mg	ADJUVANT;ADJUVANT;PROGRESSION;PROGRESSION	Not Applicable;Not Applicable;Not Applicable;Not Applicable	1;1;2;2	PO;PO;PO;PO	NO;NO;NO;NO	Chemotherapy;Chemotherapy;Targeted Molecular therapy;Targeted Molecular therapy	Not Available;Not Available;Not Available;Not Available	9000;6510;Not Available;Not Available	mg;mg;Not Available;Not Available	Not Available;Not Available;Not Available;Not Available	2011;2011;2011;2011
TCGA-E1-A7YU	42	MALE	23	Oligoastrocytoma	Central nervous system	Dead	G3	0	23			WITH TUMOR		42	Unknown	Not Available	NO	TCGA-E1-A7YU	FC3948FB-DF27-4149-BBFB-04443DFECC19	11	-15345	23	0	Not Available	Not Available	Not Available	TCGA-E1-A7YU-D61577	44D3E63F-E995-4857-8B11-4B9AA355DA5F	Not Available	15	6	6	I 131 81C6	Unknown	8	Not Available	Not Available	Not Available	Not Available	Not Applicable	Not Available	Not Available	NO	Immunotherapy	Not Available	Not Available	Not Available	YES	2014
TCGA-DU-5871	37	FEMALE	576	Oligoastrocytoma	Central nervous system	Alive	G2	0	576			TUMOR FREE		37	Not Available	Not Available	Not Available	TCGA-DU-5871	ddfd76dc-15d6-4efc-85ea-31674161ebf3	21	-13673	Not Applicable	0	576	Not Available	-6	TCGA-DU-5871-D14695;TCGA-DU-5871-D14696	23026c9a-3af3-475a-a74f-4a6ca91d1c66;9ea9bdb9-1ae6-4eb4-8b30-74581a481d49	Not Available;Not Available	21;21	57;222	14;71	Temozolomide;Temozolomide	Not Available;Not Available	6;6	1;6	75;200	mg/m2;mg/m2	ADJUVANT;ADJUVANT	Not Applicable;Not Applicable	1;1	PO;PO	NO;NO	Chemotherapy;Chemotherapy	Not Available;Not Available	160;450	mg;mg	Not Available;Not Available	2011;2011
TCGA-E1-A7Z6	41	FEMALE	984	Astrocytoma	Central nervous system	Dead	G2	1	294			WITH TUMOR		41	NO	Not Available	NO	TCGA-E1-A7Z6	8B10F00F-FDE6-423D-BC36-027931359A5A	11	-14985	984	0	Not Available	Not Available	19	TCGA-E1-A7Z6-D61768;TCGA-E1-A7Z6-D61773;TCGA-E1-A7Z6-D61774	5E182D11-B082-4B6B-893A-51EA9ABE7041;E16FBDC2-F705-40B9-AAF1-4597CD3CACF3;86902F7A-58BF-43A9-A43C-9FF453EAC8B3	Not Available;Not Available;Not Available	19;19;19	705;964;966	356;907;901	Temodar;Temodar;Avastin	Stable Disease;Clinical Progressive Disease;Clinical Progressive Disease	8;8;8	Not Available;Not Available;Not Available	Not Available;Not Available;Not Available	Not Available;Not Available;Not Available	Not Available;Not Available;Not Available	Not Applicable;Not Applicable;Not Applicable	Not Available;Not Available;Not Available	Not Available;Not Available;Not Available	NO;NO;NO	Chemotherapy;Chemotherapy;Immunotherapy	Not Available;Not Available;Not Available	Not Available;Not Available;Not Available	Not Available;Not Available;Not Available	NO;NO;NO	2014;2014;2014
TCGA-DU-6401	31	FEMALE	2660	Oligodendroglioma	Central nervous system	Dead	G2	1	1886			WITH TUMOR		31	Not Available	Not Available	Not Available	TCGA-DU-6401	97cb8701-7d63-4142-b404-006fbb3ecb0b	21	-11595	2660	0	Not Available	Not Available	Not Available	TCGA-DU-6401-D14755;TCGA-DU-6401-D14757;TCGA-DU-6401-D14754	15e13b5e-7bc1-4492-9706-544b77b7d03c;455a61e4-9acc-4709-9dad-491b3c3bcc80;d9b9efc4-14cf-4394-a70b-1117bea8d4d8	Not Available;Not Available;Not Available	31;31;31	2512;2542;2451	2512;2542;1903	Sorafenib (Bay 43-9006);Procarbazine;Temozolomide	Not Available;Not Available;Not Available	5;5;5	02;01;16	400;Not Available;Not Available	mg;mg/m2;mg/m2	PROGRESSION;PROGRESSION;PROGRESSION	Not Applicable;Not Applicable;Not Applicable	02;03;01	PO;PO;PO	NO;NO;NO	Chemotherapy;Chemotherapy;Chemotherapy	Not Available;Not Available;Not Available	400;Not Available;Not Available	mg;mg;mg	Not Available;Not Available;Not Available	2011;2011;2011
TCGA-DH-5144	56	FEMALE	748	Oligodendroglioma	Central nervous system	Alive	G3	0	748			TUMOR FREE		56	NO	Not Available	NO	TCGA-DH-5144	083c0b78-88c2-4ec1-8a81-a0792b16e2cc	8	-20558	Not Applicable	0	244	Not Available	19
TCGA-WY-A858	32	FEMALE	1337	Astrocytoma	Central nervous system	Alive	G3	0	1337			TUMOR FREE		32	Unknown	Not Available	NO	TCGA-WY-A858	C8700CA3-8C0B-4B2A-9E87-79D244A0F892	10	-11855	Not Applicable	0	1337	Not Available	45
TCGA-DB-A64U	38	FEMALE	846	Oligoastrocytoma	Central nervous system	Alive	G2	0	846			TUMOR FREE		38	YES	ant stings	NO	TCGA-DB-A64U	99D396BB-5F51-4EE4-A149-244E8FCAF522	7	-14019	Not Applicable	0	846	Not Available	118
TCGA-FG-8191	30	MALE	992	Oligodendroglioma	Central nervous system	Alive	G3	1				WITH TUMOR		30	NO	Not Available	NO	TCGA-FG-8191	029b33b1-7ea9-4b77-a615-7eb0e3ebd5e7	7	-11252	Not Applicable	0	199	Not Available	Not Available	TCGA-FG-8191-D32716;TCGA-FG-8191-D43400	3AD13E50-1087-452C-ACA6-CF2E3EFFED20;EE6C5FFC-7ABE-44E6-BBE6-EFC24033B9A9	Not Available;Not Available	20;20	76;448	31;122	Temodar;Temodar	Stable Disease;Stable Disease	6;5	Not Available;Not Available	Not Available;Not Available	Not Available;Not Available	Not Available;Not Available	Not Applicable;Not Applicable	Not Available;Not Available	Not Available;Not Available	NO;NO	Chemotherapy;Chemotherapy	Not Available;Not Available	Not Available;Not Available	Not Available;Not Available	NO;NO	2012;2013
TCGA-TQ-A7RK	29	MALE	1341	Oligoastrocytoma	Central nervous system	Alive	G2	1	858			TUMOR FREE		29	NO	Not Available	NO	TCGA-TQ-A7RK	2F8C789E-BBD8-4753-A48B-6894C21162F8	7	-10742	Not Applicable	0	1341	Not Available	-115
TCGA-HT-7472	38	MALE	1	Oligodendroglioma	Central nervous system	Alive	G2	0	1			Not Available		38	NO	Not Available	NO	TCGA-HT-7472	482d4078-7576-48cf-bf7c-29014935fd47	27	-13968	Not Applicable	0	1	Not Available	Not Available
TCGA-DB-5277	34	MALE	1547	Astrocytoma	Central nervous system	Dead	G3	1	1156			WITH TUMOR		34	Not Available	Not Available	NO	TCGA-DB-5277	d05079f2-9883-46e6-ad06-9e561f08d819	22	-12725	Not Applicable	0	1419	Not Available	Not Available	TCGA-DB-5277-D14420;TCGA-DB-5277-D14419;TCGA-DB-5277-D15524	cbc335aa-955f-443f-b8db-b8466075d2e3;b8d13d9f-90f4-43c2-b5fc-2f55941c5b20;9adc1973-ccc6-446b-a88e-66582277fa98	Not Available;Not Available;Not Available	22;22;22	361;61;1239	91;27;1117	Temodar;Temodar;Temozolamide	Not Available;Not Available;Not Available	7;7;8	9;5;Not Available	110;75;Not Available	mg/m2;mg/m2/day;mg	ADJUVANT;ADJUVANT;PROGRESSION	Not Applicable;Not Applicable;Not Applicable	1;1;2	PO;PO;PO	NO;NO;NO	Chemotherapy;Chemotherapy;Chemotherapy	Not Available;Not Available;Not Available	9900;5250;Not Available	mg;mg;Not Available	Not Available;Not Available;Not Available	2011;2011;2011
TCGA-VV-A829	44	MALE	1127	Oligoastrocytoma	Central nervous system	Alive	G3	0	1127			WITH TUMOR		44	NO	Not Available	NO	TCGA-VV-A829	10887E42-444D-49FC-AEE5-DD0E9FC4EA54	31	-16163	Not Applicable	0	823	Not Available	Not Available	TCGA-VV-A829-D57959	F31E4A15-F92E-476B-9296-0AE75CCA7F75	Not Available	31	792	0	Temodar	Stable Disease	3	Not Available	Not Available	Not Available	Not Available	Not Applicable	Not Available	Not Available	NO	Chemotherapy	Not Available	Not Available	Not Available	NO	2014
TCGA-DH-A7UV	49	MALE	566	Astrocytoma	Central nervous system	Alive	G3	0	566			WITH TUMOR		49	Unknown	Not Available	Unknown	TCGA-DH-A7UV	3B19B5D1-13AF-4669-A082-1BD546048185	10	-18161	Not Applicable	0	189	Not Available	19	TCGA-DH-A7UV-D60356	23F803F1-9471-463E-B2A5-74C49E3A765A	Not Available	6	463	20	Temodar	Stable Disease	6	Not Available	Not Available	Not Available	Not Available	Not Applicable	Not Available	Not Available	NO	Chemotherapy	Not Available	Not Available	Not Available	NO	2014
TCGA-HW-8319	34	FEMALE	1209	Astrocytoma	Central nervous system	Dead	G3	1	997			WITH TUMOR		34	Not Available	Not Available	Not Available	TCGA-HW-8319	bc3b4816-df1d-44ed-a8c6-f32c8e011a1f	30	-12557	Not Applicable	0	262	Not Available	Not Available	TCGA-HW-8319-D34779;TCGA-HW-8319-D34780;TCGA-HW-8319-D71531;TCGA-HW-8319-D71533;TCGA-HW-8319-D71534	4FE29BAD-2AE2-4747-BFE9-468975720AA0;6A4BBC1C-240E-4B7D-8F16-6D8A134AF5B7;CB111AD6-332F-4C3D-B711-E62ADD0567B9;4B6291A6-31E5-49D0-8852-72FFAD185089;E73AFB4E-639F-42E1-B35E-06C19A05328F	Not Available;Not Available;Not Available;Not Available;Not Available	30;30;31;31;31	66;Not Available;1058;1150;1150	23;94;1028;1058;1089	Temozolomide;Temozolomide;Temozolomide;Bevacizumab;Lomustine	Stable Disease;Not Available;Partial Response;Partial Response;Unknown	8;8;3;3;3	Not Available;Not Available;Not Available;Not Available;Not Available	Not Available;Not Available;Not Available;Not Available;Not Available	Not Available;Not Available;Not Available;Not Available;Not Available	Not Available;Not Available;Not Available;Not Available;Not Available	Not Applicable;Not Applicable;Not Applicable;Not Applicable;Not Applicable	Not Available;Not Available;Not Available;Not Available;Not Available	Not Available;Not Available;Not Available;Not Available;Not Available	NO;YES;NO;NO;NO	Chemotherapy;Chemotherapy;Chemotherapy;Chemotherapy;Chemotherapy	Not Available;Not Available;Not Available;Not Available;Not Available	Not Available;Not Available;Not Available;Not Available;Not Available	Not Available;Not Available;Not Available;Not Available;Not Available	NO;NO;NO;NO;NO	2012;2012;2015;2015;2015
TCGA-WY-A85C	36	MALE	1426	Astrocytoma	Central nervous system	Alive	G2	1	809			WITH TUMOR		36	NO	Not Available	NO	TCGA-WY-A85C	F62BE2B8-88C4-4A7E-8C80-8176FB5F6C56	26	-13506	Not Applicable	0	866	Not Available	Not Available
TCGA-P5-A5EW	20	FEMALE	204	Astrocytoma	Central nervous system	Alive	G2	0	204			TUMOR FREE		20	YES	cats	Unknown	TCGA-P5-A5EW	6D02E00C-56A5-4433-9930-F036E2AA39AA	22	-7612	Not Applicable	0	204	Not Available	-2
TCGA-DB-A75O	29	MALE	935	Astrocytoma	Central nervous system	Alive	G3	0	935			Unknown		29	NO	Not Available	NO	TCGA-DB-A75O	0C52A842-C220-486E-88DE-8A4FEC5D6A58	3	-10812	Not Applicable	0	935	Not Available	Not Available
TCGA-DU-A7TA	32	MALE	2565	Oligodendroglioma	Central nervous system	Alive	G2	0	2565			TUMOR FREE		32	NO	Not Available	NO	TCGA-DU-A7TA	EF12BFB7-4147-407F-84E9-586DBB10D583	23	-11764	Not Applicable	0	2369	Not Available	17	TCGA-DU-A7TA-D54834;TCGA-DU-A7TA-D54835	DE394888-84AB-408B-9F41-E3BEE9D96E4C;34144EAA-92D6-45E8-A9A8-A1E143BB9761	Not Available;Not Available	23;23	70;413	33;77	Temozolomide;Temozolomide	Stable Disease;Stable Disease	12;12	Not Available;Not Available	Not Available;Not Available	Not Available;Not Available	Not Available;Not Available	Not Applicable;Not Applicable	Not Available;Not Available	Not Available;Not Available	NO;NO	Chemotherapy;Chemotherapy	Not Available;Not Available	Not Available;Not Available	Not Available;Not Available	NO;NO	2013;2013
TCGA-E1-A7Z4	35	MALE	4412	Astrocytoma	Central nervous system	Dead	G2	1	846			WITH TUMOR		35	NO	Not Available	NO	TCGA-E1-A7Z4	975E17C2-B93C-4D45-8A85-786F365E4A93	11	-12849	4412	0	Not Available	Not Available	974	TCGA-E1-A7Z4-D61742;TCGA-E1-A7Z4-D61744;TCGA-E1-A7Z4-D61746;TCGA-E1-A7Z4-D61748;TCGA-E1-A7Z4-D61749;TCGA-E1-A7Z4-D61751;TCGA-E1-A7Z4-D61753;TCGA-E1-A7Z4-D61754;TCGA-E1-A7Z4-D61756;TCGA-E1-A7Z4-D61758;TCGA-E1-A7Z4-D61759;TCGA-E1-A7Z4-D61761;TCGA-E1-A7Z4-D61762	45034EE3-2514-4F2E-BDAC-DA0F43B0E592;DAC8BC69-6B96-4C72-8F2A-081329407FC3;C4B86A27-716A-4EB9-9857-868CEBF922A0;B907B025-FF2B-4F61-8A78-B413C29B8826;C99CD020-7894-4F1F-A627-78E331F26389;799AA848-1E30-4DC7-8CAA-B6F0AF17B2D8;9DF62BE0-F268-4DE1-8030-57475AC58C16;0282393A-FCBA-4D4A-AC74-B0D9C5C66032;A7B85916-1068-405F-B574-5D1E8807337B;0161FE00-CD4D-47E4-879C-208B19B2958B;7964078B-3059-4440-8855-5ADA2…	Not Available;Not Available;Not Available;Not Available;Not Available;Not Available;Not Available;Not Available;Not Available;Not Available;Not Available;Not Available;Not Available	19;19;19;19;19;19;19;19;19;19;19;19;19	883;952;1100;1176;1176;1249;1834;1834;3888;4124;4137;4336;4308	883;896;974;1101;1101;1182;1266;1266;3545;4081;4081;4138;4138	Gliadel;Temodar;CCNU;Thalidomide;Cyclophosphamide;Karenitecin;Temodar;Tamoxifen;Avastin;Avastin;Temodar;Avastin;Carboplatin	Stable Disease;Clinical Progressive Disease;Clinical Progressive Disease;Clinical Progressive Disease;Clinical Progressive Disease;Clinical Progressive Disease;Stable Disease;Stable Disease;Stable Disease;Clinical Progressive Disease;Clinical Progressive Disease;Clinical Progressive Disease;Clinical Progressive Disease	8;8;8;8;8;8;8;8;8;8;8;8;8	Not Available;Not Available;Not Available;Not Available;Not Available;Not Available;Not Available;Not Available;Not Available;Not Available;Not Available;Not Available;Not Available	Not Available;Not Available;Not Available;Not Available;Not Available;Not Available;Not Available;Not Available;Not Available;Not Available;Not Available;Not Available;Not Available	Not Available;Not Available;Not Available;Not Available;Not Available;Not Available;Not Available;Not Available;Not Available;Not Available;Not Available;Not Available;Not Available	Not Available;Not Available;Not Available;Not Available;Not Available;Not Available;Not Available;Not Available;Not Available;Not Available;Not Available;Not Available;Not Available	Not Applicable;Not Applicable;Not Applicable;Not Applicable;Not Applicable;Not Applicable;Not Applicable;Not Applicable;Not Applicable;Not Applicable;Not Applicable;Not Applicable;Not Applicable	Not Available;Not Available;Not Available;Not Available;Not Available;Not Available;Not Available;Not Available;Not Available;Not Available;Not Available;Not Available;Not Available	Not Available;Not Available;Not Available;Not Available;Not Available;Not Available;Not Available;Not Available;Not Available;Not Available;Not Available;Not Available;Not Available	NO;NO;NO;NO;NO;NO;NO;NO;NO;NO;NO;NO;NO	Chemotherapy;Chemotherapy;Chemotherapy;Not Available;Chemotherapy;Chemotherapy;Chemotherapy;Hormone Therapy;Immunotherapy;Immunotherapy;Chemotherapy;Immunotherapy;Chemotherapy	Not Available;Not Available;Not Available;Not Available;Not Available;Not Available;Not Available;Not Available;Not Available;Not Available;Not Available;Not Available;Not Available	Not Available;Not Available;Not Available;Not Available;Not Available;Not Available;Not Available;Not Available;Not Available;Not Available;Not Available;Not Available;Not Available	Not Available;Not Available;Not Available;Not Available;Not Available;Not Available;Not Available;Not Available;Not Available;Not Available;Not Available;Not Available;Not Available	NO;NO;NO;YES;YES;YES;NO;NO;NO;NO;NO;NO;NO	2014;2014;2014;2014;2014;2014;2014;2014;2014;2014;2014;2014;2014
TCGA-S9-A6TV	50	MALE	571	Oligoastrocytoma	Central nervous system	Alive	G3	0	571			TUMOR FREE		50	NO	Not Available	NO	TCGA-S9-A6TV	048056CD-39DD-4134-A58B-70BEBB3DD2FF	12	-18321	Not Applicable	0	571	Not Available	-14	TCGA-S9-A6TV-D54120	D2063D3F-C321-44EF-97BF-4C2A2430F264	Not Available	17	68	26	Temozolamide	Stable Disease	12	Not Available	Not Available	Not Available	Not Available	Not Applicable	Not Available	Not Available	NO	Chemotherapy	Not Available	Not Available	Not Available	NO	2013
TCGA-HW-7495	45	FEMALE	1078	Oligodendroglioma	Central nervous system	Alive	G2	1				WITH TUMOR		45	Not Available	Not Available	Not Available	TCGA-HW-7495	49967a57-7c12-46bb-8d71-cebbb17c9935	6	-16460	Not Applicable	0	13	Not Available	Not Available
TCGA-HT-7481	39	MALE	2918	Oligodendroglioma	Central nervous system	Alive	G2	1	880			TUMOR FREE		39	NO	Not Available	NO	TCGA-HT-7481	bff37de3-dc68-4e69-bdfc-8b524dd7774f	7	-14306	Not Applicable	0	1800	Not Available	Not Available
TCGA-E1-A7YQ	58	FEMALE	1578	Oligodendroglioma	Central nervous system	Dead	G3	1	580			WITH TUMOR		58	NO	Not Available	NO	TCGA-E1-A7YQ	75DBC8FB-4DB8-4764-824C-ECCF3A223884	19	-21341	1578	0	Not Available	Not Available	346	TCGA-E1-A7YQ-D61539;TCGA-E1-A7YQ-D61540;TCGA-E1-A7YQ-D61541	90634921-7D21-4FA2-A5F5-727E4AACF439;52EA3236-D091-43D8-B6B4-E9F026FFD823;7A823A25-5BF8-44D6-95B4-4EE024A299B2	Not Available;Not Available;Not Available	15;15;15	396;512;559	346;429;532	Temodar;CCNU;Temodar	Stable Disease;Stable Disease;Clinical Progressive Disease	8;8;8	Not Available;Not Available;Not Available	Not Available;Not Available;Not Available	Not Available;Not Available;Not Available	Not Available;Not Available;Not Available	Not Applicable;Not Applicable;Not Applicable	Not Available;Not Available;Not Available	Not Available;Not Available;Not Available	NO;NO;NO	Chemotherapy;Chemotherapy;Chemotherapy	Not Available;Not Available;Not Available	Not Available;Not Available;Not Available	Not Available;Not Available;Not Available	NO;NO;NO	2014;2014;2014
TCGA-DB-A64P	40	MALE	916	Oligodendroglioma	Central nervous system	Alive	G3	0	916			TUMOR FREE		40	Unknown	Not Available	NO	TCGA-DB-A64P	12F02422-585D-4068-BBDE-BC279C6A89AB	7	-14936	Not Applicable	0	511	Not Available	Not Available	TCGA-DB-A64P-D46428	E56A1559-9641-454E-9F14-ED00F645D89E	Not Available	7	430	36	Temodar	Stable Disease	8	Not Available	Not Available	Not Available	Not Available	Not Applicable	Not Available	Not Available	NO	Chemotherapy	Not Available	Not Available	Not Available	NO	2013
TCGA-HT-7684	58	MALE	184	Oligoastrocytoma	Central nervous system	Alive	G3	0	184			TUMOR FREE		58	NO	Not Available	NO	TCGA-HT-7684	b027ab77-70eb-4877-91a3-702064d9cc8b	15	-21352	Not Applicable	0	184	Not Available	Not Available
TCGA-TQ-A7RR	38	MALE	787	Oligoastrocytoma	Central nervous system	Alive	G2	0	787			TUMOR FREE		38	NO	Not Available	NO	TCGA-TQ-A7RR	607B1F22-B744-43C5-91F7-FC69142BA30E	30	-14022	Not Applicable	0	787	Not Available	31
TCGA-HT-7691	31	FEMALE	3	Astrocytoma	Central nervous system	Alive	G2	0	3			TUMOR FREE		31	NO	Not Available	NO	TCGA-HT-7691	6a3e577a-4e07-4468-857a-79edbe6833cd	27	-11465	Not Applicable	0	3	Not Available	Not Available
TCGA-HT-A5R7	33	FEMALE	615	Astrocytoma	Central nervous system	Alive	G3	0	615			TUMOR FREE		33	Unknown	Not Available	Unknown	TCGA-HT-A5R7	7E41BABA-7EF6-4030-B595-D95CD96336B5	18	-12092	Not Applicable	0	426	Not Available	Not Available	TCGA-HT-A5R7-D51388	7FAB670A-73A4-4F32-9271-75849742F9B3	Not Available	18	Not Available	10	Temodar	Not Applicable	11	Not Available	Not Available	Not Available	Not Available	Not Applicable	Not Available	Not Available	YES	Chemotherapy	Not Available	Not Available	Not Available	NO	2013
TCGA-HT-8104	51	FEMALE	372	Astrocytoma	Central nervous system	Alive	G3	0	372			TUMOR FREE		51	NO	Not Available	NO	TCGA-HT-8104	5de6fd84-ed02-4c27-9947-db57f05faf6d	14	-18748	Not Applicable	0	372	Not Available	Not Available
TCGA-DB-A64O	59	MALE	775	Oligoastrocytoma	Central nervous system	Dead	G2	1	430			WITH TUMOR		59	Unknown	Not Available	NO	TCGA-DB-A64O	0536F465-1650-4411-823C-C660BC7F3ADC	7	-21811	Not Applicable	0	573	Not Available	Not Available	TCGA-DB-A64O-D46423	D1E2E600-66EC-46FA-8AFB-930AD71BBE58	Not Available	7	551	461	Temodar	Stable Disease	8	Not Available	Not Available	Not Available	Not Available	Not Applicable	Not Available	Not Available	NO	Chemotherapy	Not Available	Not Available	Not Available	NO	2013
TCGA-S9-A7IY	39	MALE	715	Oligoastrocytoma	Central nervous system	Alive	G3	1				WITH TUMOR		39	NO	Not Available	NO	TCGA-S9-A7IY	94B95C07-5F70-4A1B-B40F-DC13F6A160D5	12	-14422	Not Applicable	0	383	Not Available	-6	TCGA-S9-A7IY-D54303;TCGA-S9-A7IY-D55868;TCGA-S9-A7IY-D55869	AF8DF137-6656-4FF2-92A9-67F97531CC73;1C2108F9-CDE5-4A43-8E7B-0965A28A76C0;4A8E784C-9AEA-416A-8597-E7C7FE05DA0C	Not Available;Not Available;Not Available	18;17;17	383;383;383	160;162;162	Lomustine;Procarbazine;Vincristine	Unknown;Unknown;Unknown	12;1;1	Not Available;Not Available;Not Available	Not Available;Not Available;Not Available	Not Available;Not Available;Not Available	Not Available;Not Available;Not Available	Not Applicable;Not Applicable;Not Applicable	Not Available;Not Available;Not Available	Not Available;Not Available;Not Available	NO;NO;NO	Chemotherapy;Chemotherapy;Chemotherapy	Not Available;Not Available;Not Available	Not Available;Not Available;Not Available	Not Available;Not Available;Not Available	NO;NO;NO	2013;2014;2014
TCGA-HT-A615	38	FEMALE	515	Oligodendroglioma	Central nervous system	Alive	G2	0	515			WITH TUMOR		38	Unknown	Not Available	NO	TCGA-HT-A615	E89F7631-FDAC-4BE9-9997-70E400EFDC04	5	-13892	Not Applicable	0	396	Not Available	271
TCGA-TM-A7C4	39	FEMALE	1470	Astrocytoma	Central nervous system	Alive	G2	0	1470			TUMOR FREE		39	NO	Not Available	NO	TCGA-TM-A7C4	F5416DC4-D161-4776-9827-E4CEAF42D19F	9	-14603	Not Applicable	0	1093	Not Available	0
TCGA-DU-A7TG	40	MALE	1351	Oligodendroglioma	Central nervous system	Dead	G2	0	1351			Unknown		40	Unknown	Not Available	Unknown	TCGA-DU-A7TG	62EC50E7-636E-46C6-AFED-66BF217B59C1	3	-14671	1351	0	Not Available	Not Available	59	TCGA-DU-A7TG-D56330	861B5CB7-3DED-4E28-AED7-0360F4F277F3	Not Available	3	128	26	Temozolomide	Unknown	2	Not Available	Not Available	Not Available	Not Available	Not Applicable	Not Available	Not Available	NO	Chemotherapy	Not Available	Not Available	Not Available	NO	2014
TCGA-E1-5307	62	FEMALE	1762	Astrocytoma	Central nervous system	Dead	G3	1	1452			WITH TUMOR		62	Not Available	Not Available	NO	TCGA-E1-5307	a6ee311c-0a7b-4f47-86f1-f2164b128f9c	12	-22837	1762	0	Not Available	Not Available	95	TCGA-E1-5307-D16200;TCGA-E1-5307-D16206;TCGA-E1-5307-D16204;TCGA-E1-5307-D16203;TCGA-E1-5307-D16199;TCGA-E1-5307-D16202;TCGA-E1-5307-D16201;TCGA-E1-5307-D16207;TCGA-E1-5307-D16205	44bf42b3-c194-4c93-9a88-42447409a82f;f9c645bb-d341-4d79-9d1a-b1bb3018a1d4;8ae3fefe-fa9b-4330-a82b-b331c3757014;a05e8ef2-3ab3-4592-9849-4c7a8d2225da;f796702a-6646-41d0-8bf5-02c53810a781;9a84e651-ef5f-4428-9a41-9abe3f200b09;c8dca0fe-e3b8-4666-9e57-0bf36edf5219;66c28e64-827c-4f8c-9f50-10830898b436;d7f710d5-d665-4d0c-9092-28c16ca3cd47	Not Available;Not Available;Not Available;Not Available;Not Available;Not Available;Not Available;Not Available;Not Available	12;12;12;12;12;12;12;12;12	260;1599;560;466;215;351;285;1720;1453	229;1462;466;382;126;313;260;1599;560	Temodar;Temodar;Temodar;CCNU;CCNu;CCNU;Temodar;Temodar;Celebrex	Not Available;Not Available;Not Available;Not Available;Not Available;Not Available;Not Available;Not Available;Not Available	8;8;8;8;8;8;8;8;8	1;4;3;1;2;1;1;4;41	150;150;150;82.5;110;110;200;175;400	mg/m2;mg/m2;mg/m2;mg/m2;mg/m2;mg/m2;mg/m2;mg/m2;mg	ADJUVANT;PROGRESSION;ADJUVANT;ADJUVANT;ADJUVANT;ADJUVANT;ADJUVANT;PROGRESSION;ADJUVANT	Not Applicable;Not Applicable;Not Applicable;Not Applicable;Not Applicable;Not Applicable;Not Applicable;Not Applicable;Not Applicable	2;8;6;5;1;4;3;9;7	PO;PO;PO;PO;PO;PO;PO;PO;PO	NO;NO;NO;NO;NO;NO;NO;NO;NO	Chemotherapy;Chemotherapy;Chemotherapy;Chemotherapy;Chemotherapy;Chemotherapy;Chemotherapy;Chemotherapy;Other, specify in notes	Not Available;Not Available;Not Available;Not Available;Not Available;Not Available;Not Available;Not Available;Antiongiogenic	1250;4800;3750;130;300;180;1675;6000;45920	mg;mg;mg;mg;mg;mg;mg;mg;mg	Not Available;Not Available;Not Available;Not Available;Not Available;Not Available;Not Available;Not Available;Not Available	2011;2011;2011;2011;2011;2011;2011;2011;2011
TCGA-P5-A731	59	FEMALE	274	Oligoastrocytoma	Central nervous system	Alive	G2	0	274			TUMOR FREE		59	Not Available	Not Available	Not Available	TCGA-P5-A731	335BC811-8BDC-4F66-BDD0-703B7CC7464B	13	-21715	Not Applicable	0	6	Not Available	Not Available
TCGA-HT-7693	51	FEMALE	533	Oligodendroglioma	Central nervous system	Alive	G2	0	533			Not Available		51	NO	Not Available	YES	TCGA-HT-7693	491ea65b-86c8-4686-99cf-f09505e20183	1	-18956	Not Applicable	0	533	Not Available	200	TCGA-HT-7693-D29613;TCGA-HT-7693-D29612	a6443c66-e7a4-4edb-87ab-02d7667a8452;41536fee-095b-4da9-afaf-2643af23e7bc	Not Available;Not Available	16;16	440;63	102;22	Temodar;Temodar	Not Available;Not Available	3;3	02;1	370;140	mg/day;mg/day	ADJUVANT;ADJUVANT	Not Applicable;Not Applicable	2;1	PO;PO	NO;NO	Chemotherapy;Chemotherapy	Not Available;Not Available	20350;5880	mg;mg	Not Available;Not Available	2012;2012
TCGA-HW-7491	35	MALE	2078	Oligodendroglioma	Central nervous system	Alive	G2	1	2197			WITH TUMOR		35	Not Available	Not Available	Not Available	TCGA-HW-7491	a85fdb41-24c1-420d-8905-ec297f018bd9	6	-12874	Not Applicable	0	854	Not Available	Not Available	TCGA-HW-7491-D35015	99E72303-B1BF-46BF-8A48-3180B3E1CB46	Not Available	13	Not Available	1011	Temozolomide	Not Available	9	Not Available	Not Available	Not Available	Not Available	Not Applicable	Not Available	Not Available	YES	Chemotherapy	Not Available	Not Available	Not Available	NO	2012
TCGA-F6-A8O4	44	MALE	6	Astrocytoma	Central nervous system	Alive	G2	0	6			TUMOR FREE		44	NO	Not Available	NO	TCGA-F6-A8O4	735B1100-07F6-43D4-B29C-46D0F025573F	13	-16202	Not Applicable	0	6	Not Available	Not Available
TCGA-E1-A7Z2	58	FEMALE	398	Oligodendroglioma	Central nervous system	Dead	G2	1	213			WITH TUMOR		58	NO	Not Available	NO	TCGA-E1-A7Z2	97FFBE14-9070-4A5A-8760-225A88834B40	11	-21341	398	0	Not Available	Not Available	39	TCGA-E1-A7Z2-D61676;TCGA-E1-A7Z2-D61679;TCGA-E1-A7Z2-D61684;TCGA-E1-A7Z2-D61685;TCGA-E1-A7Z2-D61686;TCGA-E1-A7Z2-D61687	E49A4E1A-2003-4C46-9203-C77957172ECB;3BBF97E6-A99D-4729-9DC4-0D5682FAAD0E;D7ACEF48-175D-4009-89E8-CBB102479177;577CE699-A162-4B2B-A02B-2DCD62513704;5EF5B9BF-0974-44F1-BB04-29581A402B1A;93A4F821-08F8-4977-82FE-6034DCC8A9D2	Not Available;Not Available;Not Available;Not Available;Not Available;Not Available	15;15;15;15;15;15	213;270;328;334;383;369	102;230;286;293;356;356	Temodar;Temodar;Temodar;Avastin;Temodar;Avastin	Clinical Progressive Disease;Clinical Progressive Disease;Stable Disease;Stable Disease;Stable Disease;Stable Disease	8;8;8;8;8;8	Not Available;Not Available;Not Available;Not Available;Not Available;Not Available	Not Available;Not Available;Not Available;Not Available;Not Available;Not Available	Not Available;Not Available;Not Available;Not Available;Not Available;Not Available	Not Available;Not Available;Not Available;Not Available;Not Available;Not Available	Not Applicable;Not Applicable;Not Applicable;Not Applicable;Not Applicable;Not Applicable	Not Available;Not Available;Not Available;Not Available;Not Available;Not Available	Not Available;Not Available;Not Available;Not Available;Not Available;Not Available	NO;NO;NO;NO;NO;NO	Chemotherapy;Chemotherapy;Chemotherapy;Immunotherapy;Chemotherapy;Immunotherapy	Not Available;Not Available;Not Available;Not Available;Not Available;Not Available	Not Available;Not Available;Not Available;Not Available;Not Available;Not Available	Not Available;Not Available;Not Available;Not Available;Not Available;Not Available	NO;NO;NO;NO;NO;NO	2014;2014;2014;2014;2014;2014
TCGA-DB-A64R	24	FEMALE	955	Oligodendroglioma	Central nervous system	Alive	G2	0	955			TUMOR FREE		24	YES	Unknown	NO	TCGA-DB-A64R	67E9B426-72EB-4475-9689-EB75B22C4FD5	7	-8947	Not Applicable	0	489	Not Available	-6
TCGA-S9-A6U2	48	FEMALE	908	Oligodendroglioma	Central nervous system	Alive	G2	1				WITH TUMOR		48	NO	Not Available	NO	TCGA-S9-A6U2	41FBB9F1-4A13-48AB-8649-0608C89CDD9F	31	-17800	Not Applicable	0	475	Not Available	-6
TCGA-FG-A4MY	44	FEMALE	721	Oligoastrocytoma	Central nervous system	Alive	G2	1				WITH TUMOR		44	NO	Not Available	NO	TCGA-FG-A4MY	FEBE2CE5-737B-43B8-BC70-4194FE3ED5FB	5	-16310	Not Applicable	0	294	Not Available	Not Available
TCGA-DB-A64Q	31	FEMALE	182	Oligoastrocytoma	Central nervous system	Alive	G2	0	182			WITH TUMOR		31	Unknown	Not Available	NO	TCGA-DB-A64Q	887DEF39-E212-490D-8849-2BC932FCEFF0	7	-11637	Not Applicable	0	182	Not Available	-3	TCGA-DB-A64Q-D46483	016B428B-6EFC-4316-AE5C-9575AB2885A2	Not Available	7	Not Available	57	Temodar	Not Applicable	8	Not Available	Not Available	Not Available	Not Available	Not Applicable	Not Available	Not Available	YES	Chemotherapy	Not Available	Not Available	Not Available	NO	2013
TCGA-HW-A5KJ	68	MALE	962	Oligodendroglioma	Central nervous system	Dead	G3	1	615			WITH TUMOR		68	Not Available	Not Available	Not Available	TCGA-HW-A5KJ	8996DC64-8C5E-4E07-8ED8-2EB11C03626B	12	-24966	Not Applicable	0	321	Not Available	Not Available	TCGA-HW-A5KJ-D48693;TCGA-HW-A5KJ-D65472	68E1D203-9CE5-4C38-BCF7-C5CC0965C5E2;22481586-D92B-4036-99B4-F82F5A132DDF	Not Available;Not Available	19;23	16;899	16;656	Temozolomide;Temozolomide	Clinical Progressive Disease;Stable Disease	9;9	Not Available;Not Available	Not Available;Not Available	Not Available;Not Available	Not Available;Not Available	Not Applicable;Not Applicable	Not Available;Not Available	Not Available;Not Available	NO;NO	Chemotherapy;Not Available	Not Available;Not Available	Not Available;Not Available	Not Available;Not Available	NO;NO	2013;2014
TCGA-S9-A89Z	40	MALE	623	Astrocytoma	Central nervous system	Alive	G3	1				WITH TUMOR		40	NO	Not Available	NO	TCGA-S9-A89Z	CC8614C4-D535-4AD9-82F0-F4DC7AD11D0F	23	-14858	Not Applicable	0	152	Not Available	-10	TCGA-S9-A89Z-D55988	B5AC47E4-BDB2-40EC-8E75-8E0B6BBAF37A	Not Available	23	308	29	Temozolomide	Stable Disease	1	Not Available	Not Available	Not Available	Not Available	Not Applicable	Not Available	Not Available	NO	Chemotherapy	Not Available	Not Available	Not Available	YES	2014
TCGA-DU-A5TR	51	MALE	908	Oligoastrocytoma	Central nervous system	Alive	G2	1	848			WITH TUMOR		51	NO	Not Available	NO	TCGA-DU-A5TR	4BD8EBC1-6F6E-44A2-8544-106901A7BAE5	18	-18791	Not Applicable	0	383	Not Available	11	TCGA-DU-A5TR-D44292	62A543A1-22E3-4C0B-817B-2DF6FADDE48B	Not Available	18	Not Available	25	Temozolomide	Not Available	6	Not Available	Not Available	Not Available	Not Available	Not Applicable	Not Available	Not Available	YES	Chemotherapy	Not Available	Not Available	Not Available	NO	2013
TCGA-DU-7298	38	FEMALE	576	Astrocytoma	Central nervous system	Dead	G3	1	200			WITH TUMOR		38	Not Available	Not Available	Not Available	TCGA-DU-7298	292cf158-dd47-44a1-912b-73626095a0f7	12	-14205	576	0	Not Available	Not Available	-2	TCGA-DU-7298-D17500;TCGA-DU-7298-D17499	0ce65b73-52ed-4e3c-8c63-059390085216;cd4abb43-8f0d-4aae-ab32-ff00a06e3023	Not Available;Not Available	11;12	207;101	207;41	Temozolomide;Temozolomide	Not Available;Not Available	10;10	1;1	200;75	mg/m2;mg/m2	ADJUVANT;ADJUVANT	Not Applicable;Not Applicable	1;1	PO;PO	NO;NO	Chemotherapy;Chemotherapy	Not Available;Not Available	350;140	mg;mg	Not Available;Not Available	2011;2011
TCGA-HT-8018	40	FEMALE	1152	Oligoastrocytoma	Central nervous system	Dead	G2	0	1152			TUMOR FREE		40	NO	Not Available	NO	TCGA-HT-8018	80db28ec-ab3d-42a7-af88-b60fe8acb5b5	15	-14910	Not Applicable	0	654	Not Available	Not Available
TCGA-S9-A6WD	58	MALE	2289	Oligodendroglioma	Central nervous system	Alive	G3	1				WITH TUMOR		58	NO	Not Available	NO	TCGA-S9-A6WD	3E4851CA-4D69-4035-A2DD-8ED6E70F1FFB	4	-21231	Not Applicable	0	1897	Not Available	-2	TCGA-S9-A6WD-D54273	ABFA8D57-5DAF-4AB3-A26C-A1C0BD804AF3	Not Available	18	322	62	Temozolomide	Stable Disease	12	Not Available	Not Available	Not Available	Not Available	Not Applicable	Not Available	Not Available	NO	Chemotherapy	Not Available	Not Available	Not Available	NO	2013
TCGA-HW-7490	41	MALE	1387	Astrocytoma	Central nervous system	Alive	G2	1				WITH TUMOR		41	Not Available	Not Available	Not Available	TCGA-HW-7490	c3c41fd2-f0d7-4f46-9e18-cce4626538c2	6	-15092	Not Applicable	0	165	Not Available	Not Available
TCGA-TM-A84R	46	MALE	566	Oligodendroglioma	Central nervous system	Alive	G2	0	566			TUMOR FREE		46	NO	Not Available	NO	TCGA-TM-A84R	21BBE030-8DBB-47EB-A670-13EB57C12159	17	-16843	Not Applicable	0	287	Not Available	0
TCGA-HT-7694	60	MALE	210	Oligodendroglioma	Central nervous system	Alive	G3	0	210			Not Available		60	NO	Not Available	NO	TCGA-HT-7694	49a87025-d0a4-44b3-b6ad-563bf9651093	1	-21930	Not Applicable	0	210	Not Available	182
TCGA-HT-7856	35	MALE	1189	Oligodendroglioma	Central nervous system	Alive	G3	0	1189			TUMOR FREE		35	NO	Not Available	NO	TCGA-HT-7856	c2c16878-b615-496c-8fcb-d49c97e15551	15	-13145	Not Applicable	0	1189	Not Available	Not Available	TCGA-HT-7856-D29425	3d00d873-e11b-4a5a-bd53-06a8739ef4f0	Not Available	16	71	32	Temodar	Not Available	3	1	160	mg/day	ADJUVANT	Not Applicable	1	PO	NO	Chemotherapy	Not Available	6240	mg	Not Available	2012
TCGA-HT-A74H	62	MALE	74	Astrocytoma	Central nervous system	Alive	G3	0	74			Unknown		62	NO	Not Available	NO	TCGA-HT-A74H	FDFF46A7-F92A-45CF-8756-6C73A406C923	18	-22850	Not Applicable	0	74	Not Available	Not Available	TCGA-HT-A74H-D51383	FC0A8270-87F3-4552-B3F8-8F8583FB636D	Not Available	18	Not Available	28	Temodar	Unknown	11	Not Available	Not Available	Not Available	Not Available	Not Applicable	Not Available	Not Available	Not Available	Chemotherapy	Not Available	Not Available	Not Available	NO	2013
TCGA-S9-A7R7	27	MALE	3000	Astrocytoma	Central nervous system	Alive	G2	1	144			WITH TUMOR		27	NO	Not Available	NO	TCGA-S9-A7R7	A6975EB0-CFA6-4B7A-BBE4-72BBDD3D3B6F	18	-10108	Not Applicable	0	2549	Not Available	-8	TCGA-S9-A7R7-D54335;TCGA-S9-A7R7-D54336;TCGA-S9-A7R7-D66256	C0C32C24-B274-471E-80F8-E7962685C779;86FE680F-EC70-47BB-A988-C5653F3519F8;C5D00225-BD0E-449C-B3C8-EFB43706B949	Not Available;Not Available;Not Available	18;18;7	526;1095;2847	144;716;2720	Temozolomide;Temozolamide;Carmustine	Stable Disease;Stable Disease;Clinical Progressive Disease	12;12;10	Not Available;Not Available;Not Available	Not Available;Not Available;Not Available	Not Available;Not Available;Not Available	Not Available;Not Available;Not Available	Not Applicable;Not Applicable;Not Applicable	Not Available;Not Available;Not Available	Not Available;Not Available;Not Available	NO;NO;NO	Chemotherapy;Chemotherapy;Chemotherapy	Not Available;Not Available;Not Available	Not Available;Not Available;Not Available	Not Available;Not Available;Not Available	NO;NO;NO	2013;2013;2014
TCGA-DU-7302	48	FEMALE	1834	Oligodendroglioma	Central nervous system	Alive	G3	1	1374			WITH TUMOR		48	Not Available	Not Available	Not Available	TCGA-DU-7302	5a769292-c3ce-4e18-b821-2bfe0e24978c	11	-17656	Not Applicable	0	1834	Not Available	-4	TCGA-DU-7302-D17546;TCGA-DU-7302-D17545;TCGA-DU-7302-D17544	0cb7bafc-7b49-415e-9c8d-cd09c26933bc;a3fdb0ab-0826-4b2e-bc73-953b1b75392d;086ba121-af92-44a0-b136-f364d2d61ae8	Not Available;Not Available;Not Available	11;11;11	Not Available;1686;530	1691;1382;14	Bevacizumab;Temozolomide;Temozolomide	Not Available;Not Available;Not Available	10;10;10	7;10;12	10;75;200	mg/kg;mg/m2;mg/m2	PROGRESSION;PROGRESSION;ADJUVANT	Not Applicable;Not Applicable;Not Applicable	3;2;1	IV;PO;PO	YES;NO;NO	Targeted Molecular therapy;Chemotherapy;Chemotherapy	Not Available;Not Available;Not Available	1020;155;390	mg;mg;mg	Not Available;Not Available;Not Available	2011;2011;2011
TCGA-HT-8013	37	FEMALE	1933	Oligoastrocytoma	Central nervous system	Dead	G2	1	1306			WITH TUMOR		37	NO	Not Available	NO	TCGA-HT-8013	e669a4b7-a494-490a-b78c-e664c59d0697	3	-13753	1933	0	Not Available	Not Available	Not Available	TCGA-HT-8013-D32630;TCGA-HT-8013-D32631	b4d2d8dd-f207-479c-b56d-c7881078d4e5;4645a0aa-b790-479c-8477-eee9994bbcd1	Not Available;Not Available	4;4	1742;1693	1334;1610	Temodar;Avastin	Clinical Progressive Disease;Clinical Progressive Disease	6;6	Not Available;Not Available	Not Available;Not Available	Not Available;Not Available	Not Available;Not Available	Not Applicable;Not Applicable	Not Available;Not Available	Not Available;Not Available	NO;NO	Chemotherapy;Targeted Molecular therapy	Not Available;Not Available	Not Available;Not Available	Not Available;Not Available	NO;NO	2012;2012
TCGA-E1-A7YD	57	MALE	435	Astrocytoma	Central nervous system	Dead	G3	1	284			WITH TUMOR		57	Unknown	Not Available	NO	TCGA-E1-A7YD	457EC7F6-8612-4641-AAEF-8A7F2C44C30C	12	-21020	435	0	Not Available	Not Available	Not Available	TCGA-E1-A7YD-D61159;TCGA-E1-A7YD-D61160	3901572E-7813-4FBB-8E34-1C99B7646119;DDC53550-72CF-4515-9AAB-013E69C0E58E	Not Available;Not Available	14;14	285;Not Available	111;314	CCNU;Temodar	Clinical Progressive Disease;Unknown	8;8	Not Available;Not Available	Not Available;Not Available	Not Available;Not Available	Not Available;Not Available	Not Applicable;Not Applicable	Not Available;Not Available	Not Available;Not Available	NO;YES	Chemotherapy;Chemotherapy	Not Available;Not Available	Not Available;Not Available	Not Available;Not Available	NO;NO	2014;2014
TCGA-TM-A7CF	41	FEMALE	1989	Astrocytoma	Central nervous system	Alive	G2	1	924			WITH TUMOR		41	NO	Not Available	YES	TCGA-TM-A7CF	033C1F48-9225-4159-B23B-7042272877DA	9	-15178	Not Applicable	0	1472	Not Available	0
TCGA-TM-A7CA	44	MALE	1058	Astrocytoma	Central nervous system	Alive	G2	0	1058			TUMOR FREE		44	NO	Not Available	YES	TCGA-TM-A7CA	288F6C7E-D96F-4BE1-8312-77C67F75C467	9	-16415	Not Applicable	0	687	Not Available	0
TCGA-DU-7301	53	MALE	788	Oligodendroglioma	Central nervous system	Dead	G2	1	366			WITH TUMOR		53	Not Available	Not Available	Not Available	TCGA-DU-7301	84ae73e4-3b39-4444-9bfb-3fc6057eab32	12	-19644	788	0	Not Available	Not Available	14	TCGA-DU-7301-D17535;TCGA-DU-7301-D17536;TCGA-DU-7301-D17537;TCGA-DU-7301-D17539;TCGA-DU-7301-D17538	da481593-0d3e-4440-bd59-c93ce95df640;0339bf1b-2b0f-4bff-9616-99a7c337c6d4;416f8414-2219-49f9-90fb-13a43fb6b5a2;ba652ae9-a162-43de-88df-d4fa7bade195;42dc258d-7ebc-4fb1-8523-b39d28369a1f	Not Available;Not Available;Not Available;Not Available;Not Available	12;12;12;12;12	66;369;534;643;629	28;65;379;626;379	Temozolomide;Temozlomide;Irinotecan;Temozolomide;Bevacizumab	Not Available;Not Available;Not Available;Not Available;Not Available	10;10;10;10;10	1;9;4;1;7	75;200;125;75;10	mg/m2;mg/m2;mg/m2;mg/m2;mg/kg	ADJUVANT;ADJUVANT;PROGRESSION;PROGRESSION;PROGRESSION	Not Applicable;Not Applicable;Not Applicable;Not Applicable;Not Applicable	1;1;2;3;2	PO;PO;IV;PO;IV	NO;NO;NO;NO;NO	Chemotherapy;Chemotherapy;Chemotherapy;Chemotherapy;Targeted Molecular therapy	Not Available;Not Available;Not Available;Not Available;Not Available	160;450;280;160;1058	mg;mg;mg;mg;mg	Not Available;Not Available;Not Available;Not Available;Not Available	2011;2011;2011;2011;2011
TCGA-RY-A845	40	FEMALE	596	Oligoastrocytoma	Central nervous system	Alive	G2	0	596			TUMOR FREE		40	Not Available	Not Available	NO	TCGA-RY-A845	36615695-921C-4C8A-93D6-6C788079BEAE	16	-14617	Not Applicable	0	596	Not Available	1
TCGA-DB-A75L	36	FEMALE	342	Astrocytoma	Central nervous system	Alive	G3	0	342			TUMOR FREE		36	NO	Not Available	NO	TCGA-DB-A75L	BA62B5EB-E169-4B41-B949-E004D66E98A1	30	-13338	Not Applicable	0	196	Not Available	Not Available	TCGA-DB-A75L-D56226	4A9963F5-D17C-456A-8750-B7246AC188A0	Not Available	30	Not Available	25	Temozolomide	Not Applicable	1	Not Available	Not Available	Not Available	Not Available	Not Applicable	Not Available	Not Available	YES	Chemotherapy	Not Available	Not Available	Not Available	NO	2014
TCGA-DU-A5TP	33	MALE	1012	Astrocytoma	Central nervous system	Alive	G3	1	203			WITH TUMOR		33	NO	Not Available	NO	TCGA-DU-A5TP	669605F6-39A1-4F8C-81DC-39430FF5F892	19	-12111	Not Applicable	0	433	Not Available	6	TCGA-DU-A5TP-D44352;TCGA-DU-A5TP-D71613	8F23D860-77E3-48FD-B210-A6DD1AF2C924;812D527E-CB77-43FC-A1BB-DD6C70B06C24	Not Available;Not Available	19;27	Not Available;493	32;123	Temozolomide;Temozolomide	Not Applicable;Stable Disease	6;3	Not Available;Not Available	Not Available;Not Available	Not Available;Not Available	Not Available;Not Available	Not Applicable;Not Applicable	Not Available;Not Available	Not Available;Not Available	YES;NO	Chemotherapy;Chemotherapy	Not Available;Not Available	Not Available;Not Available	Not Available;Not Available	NO;NO	2013;2015
TCGA-TM-A84L	31	MALE	1242	Oligoastrocytoma	Central nervous system	Dead	G2	1	987			WITH TUMOR		31	NO	Not Available	NO	TCGA-TM-A84L	9B161C41-4F76-4ED1-B60F-2B093BC70EDB	17	-11498	1242	0	Not Available	Not Available	0	TCGA-TM-A84L-D56507	E0E255CD-36AF-4A3B-8243-7A9B7A8F9521	Not Available	17	1185	1066	Temozolomide	Clinical Progressive Disease	2	Not Available	Not Available	Not Available	Not Available	Not Applicable	Not Available	Not Available	NO	Chemotherapy	Not Available	Not Available	Not Available	NO	2014
TCGA-DH-5143	30	MALE	1401	Oligoastrocytoma	Central nervous system	Alive	G3	1				WITH TUMOR		30	Not Available	Not Available	Not Available	TCGA-DH-5143	dcd0856d-423a-40d7-8070-4c0988d61416	8	-11291	Not Applicable	0	438	Not Available	13	TCGA-DH-5143-D6557;TCGA-DH-5143-D6555;TCGA-DH-5143-D6554	61b753cb-378d-471f-a6fa-1d534eeaa3d3;aea492a1-1963-4067-9bee-cd18fbd03c79;e0609dd7-caf7-4d71-8d16-a6c8fc349c69	Not Available;Not Available;Not Available	17;17;17	Not Available;99;64	123;95;25	Temozolomide;Temozolomide;Temozolomide	Not Available;Not Available;Not Available	12;12;12	12;1;1	200;300;75	mg/m2/day;mg/day;mg/m2/day	ADJUVANT;ADJUVANT;ADJUVANT	Not Applicable;Not Applicable;Not Applicable	3;2;1	PO;PO;PO	YES;NO;NO	Chemotherapy;Chemotherapy;Chemotherapy	Not Available;Not Available;Not Available	Not Available;1500;3000	mg/m2;mg;mg/m2	Not Available;Not Available;Not Available	2010;2010;2010
TCGA-DU-7006	60	FEMALE	349	Astrocytoma	Central nervous system	Dead	G3	1				WITH TUMOR		60	Not Available	Not Available	Not Available	TCGA-DU-7006	215e117c-4d76-463c-8f8a-fd6a28d23929	25	-21990	349	0	Not Available	Not Available	Not Available	TCGA-DU-7006-D17929;TCGA-DU-7006-D17931;TCGA-DU-7006-D17930	723ff33b-8869-4952-80a3-3713520d5eae;316e5e4e-c0f9-4edb-bee5-f09f9f0d5766;5f4d4b63-37b9-491c-ad99-60cdde292713	Not Available;Not Available;Not Available	25;25;25	Not Available;Not Available;Not Available	90;90;90	Lomustine;Vincristine;Procarbazine	Not Available;Not Available;Not Available	10;10;10	1;1;1	200;2.0;100	mg/day;mg;mg/day	ADJUVANT;ADJUVANT;ADJUVANT	Not Applicable;Not Applicable;Not Applicable	1;1;1	PO;IV;PO	NO;NO;NO	Chemotherapy;Chemotherapy;Chemotherapy	Not Available;Not Available;Not Available	200;2.0;100	mg;mg;mg	Not Available;Not Available;Not Available	2011;2011;2011
TCGA-DU-A5TT	70	MALE	743	Oligodendroglioma	Central nervous system	Alive	G3	1	584			WITH TUMOR		70	YES	cat	NO	TCGA-DU-A5TT	699D3BA1-94C8-409F-90C3-E7FE2F1CF825	18	-25726	Not Applicable	0	151	Not Available	Not Available	TCGA-DU-A5TT-D44301	5D04902F-3DD4-47DB-9597-CCDBA403750E	Not Available	18	Not Available	16	Temozolomide	Not Applicable	6	Not Available	Not Available	Not Available	Not Available	Not Applicable	Not Available	Not Available	YES	Chemotherapy	Not Available	Not Available	Not Available	NO	2013
TCGA-TQ-A7RV	27	MALE	1868	Astrocytoma	Central nervous system	Alive	G2	1	530			WITH TUMOR		27	NO	Not Available	NO	TCGA-TQ-A7RV	5A3EDEB6-133E-4116-9F80-2485BD70754D	7	-10167	Not Applicable	0	1868	Not Available	-42
TCGA-HT-7855	39	MALE	585	Astrocytoma	Central nervous system	Alive	G3	0	585			TUMOR FREE		39	NO	Not Available	NO	TCGA-HT-7855	40343ebd-0d62-401e-83a4-6cdb57662ec0	15	-14496	Not Applicable	0	118	Not Available	Not Available	TCGA-HT-7855-D29494;TCGA-HT-7855-D29493	5c82c2f1-819d-4077-ba03-c4f7981fbb6c;b4b955cc-a927-42b7-8a44-67a49a078456	Not Available;Not Available	20;20	157;67	131;25	Temodar;Temodar	Not Available;Not Available	3;3	2;1	400;160	mg/day;mg/day	ADJUVANT;ADJUVANT	Not Applicable;Not Applicable	2;1	PO;PO	NO;NO	Chemotherapy;Chemotherapy	Not Available;Not Available	4000;6880	mg;mg	Not Available;Not Available	2012;2012
TCGA-HW-7489	38	MALE	1262	Oligoastrocytoma	Central nervous system	Dead	G2	1				WITH TUMOR		38	Not Available	Not Available	Not Available	TCGA-HW-7489	6957d45e-7ccb-457d-800d-c2a2037f4f01	6	-14201	Not Applicable	0	142	Not Available	Not Available
TCGA-HT-7860	60	FEMALE	15	Astrocytoma	Central nervous system	Alive	G3	0	15			TUMOR FREE		60	NO	Not Available	NO	TCGA-HT-7860	fea46eef-6b7f-44c3-93bf-2dec16bdeb79	15	-22034	Not Applicable	0	15	Not Available	Not Available
TCGA-P5-A780	44	FEMALE	72	Astrocytoma	Central nervous system	Alive	G3	0	72			TUMOR FREE		44	Not Available	Not Available	Not Available	TCGA-P5-A780	E661E157-C6BC-4024-9905-97954759AAD6	13	-16161	Not Applicable	0	6	Not Available	Not Available
TCGA-FG-5964	62	MALE	1588	Oligodendroglioma	Central nervous system	Alive	G2	1				WITH TUMOR		62	NO	Not Available	NO	TCGA-FG-5964	648252da-dd86-48d1-ae75-4257e3142b0b	13	-22735	Not Applicable	0	378	Not Available	Not Available
TCGA-HT-7601	30	FEMALE	153	Astrocytoma	Central nervous system	Alive	G3	0	153			Not Available		30	NO	Not Available	NO	TCGA-HT-7601	e7fdf164-a85d-4ff5-9676-d2215ca35403	6	-10989	Not Applicable	0	94	Not Available	Not Available	TCGA-HT-7601-D29579;TCGA-HT-7601-D29581;TCGA-HT-7601-D29580	e48a697d-7554-4e13-8a74-7217a9307ea2;8cda6fe4-25e5-442c-b5d7-33f807558541;08d78506-f3de-416d-b43a-155a4da249a0	Not Available;Not Available;Not Available	9;9;9	36;157;92	25;123;88	Temodar;Temodar;Temodar	Not Available;Not Available;Not Available	3;3;3	1;2;1	120;310;240	mg/day;mg;mg/day	ADJUVANT;ADJUVANT;ADJUVANT	Not Applicable;Not Applicable;Not Applicable	1;3;2	PO;PO;PO	NO;NO;NO	Chemotherapy;Chemotherapy;Chemotherapy	Not Available;Not Available;Not Available	5040;3100;1200	mg;mg;mg	Not Available;Not Available;Not Available	2012;2012;2012
TCGA-HT-7473	28	MALE	503	Oligoastrocytoma	Central nervous system	Alive	G2	0	503			Not Available		28	NO	Not Available	NO	TCGA-HT-7473	dbfaccb0-e8c0-48e8-9aef-570267574822	31	-10306	Not Applicable	0	503	Not Available	Not Available
TCGA-CS-5393	39	MALE	1222	Astrocytoma	Central nervous system	Alive	G3	0	1222			TUMOR FREE		39	Not Available	Not Available	NO	TCGA-CS-5393	e8d3d888-e5fc-4469-ad0b-2c1df6e04790	16	-14418	Not Applicable	0	857	Not Available	-3	TCGA-CS-5393-D15814	a037675e-cddc-4cdd-ab75-9221e715ca61	Not Available	18	Not Available	Not Available	Temodar	Not Available	8	5	140	mg	ADJUVANT	Not Applicable	Not Available	PO	NO	Chemotherapy	Not Available	Not Available	mg	Not Available	2011
TCGA-QH-A6XC	48	MALE	508	Astrocytoma	Central nervous system	Alive	G3	1	438			TUMOR FREE		48	Not Available	Not Available	YES	TCGA-QH-A6XC	62088274-A45B-4616-B086-B0DDD64895F0	9	-17692	Not Applicable	0	153	Not Available	153	TCGA-QH-A6XC-D52192;TCGA-QH-A6XC-D67825;TCGA-QH-A6XC-D67826;TCGA-QH-A6XC-D67827	F6A33868-3D93-44CE-9CA8-270A5FCBAE74;0B0F408C-2A81-4F43-9CA1-6DF6838B52BA;E8EBF11C-6633-4A34-AD2D-8A4C8D6E8267;F36FD59C-5D66-49E0-B8A1-7F5EED1D5496	Not Available;Not Available;Not Available;Not Available	9;12;12;12	390;Not Available;Not Available;Not Available	103;466;466;466	temozolomide;lomustine;Procarbazine;Vincristine	Clinical Progressive Disease;Not Applicable;Not Applicable;Not Applicable	12;11;11;11	Not Available;Not Available;Not Available;Not Available	Not Available;Not Available;Not Available;Not Available	Not Available;Not Available;Not Available;Not Available	Not Available;Not Available;Not Available;Not Available	Not Applicable;Not Applicable;Not Applicable;Not Applicable	Not Available;Not Available;Not Available;Not Available	Not Available;Not Available;Not Available;Not Available	NO;YES;YES;YES	Chemotherapy;Chemotherapy;Chemotherapy;Chemotherapy	Not Available;Not Available;Not Available;Not Available	Not Available;Not Available;Not Available;Not Available	Not Available;Not Available;Not Available;Not Available	NO;NO;NO;NO	2013;2014;2014;2014
TCGA-VV-A86M	36	FEMALE	487	Astrocytoma	Central nervous system	Alive	G3	0	487			WITH TUMOR		36	NO	Not Available	NO	TCGA-VV-A86M	284680B2-F961-402D-8740-E5F9E4FB4A98	31	-13453	Not Applicable	0	214	Not Available	Not Available	TCGA-VV-A86M-D57956	4FB2666B-CE05-4669-AF85-AE4DB466E4E0	Not Available	31	Not Available	122	Temozolomide	Not Applicable	3	Not Available	Not Available	Not Available	Not Available	Not Applicable	Not Available	Not Available	YES	Chemotherapy	Not Available	Not Available	Not Available	NO	2014
TCGA-S9-A7IS	33	FEMALE	241	Astrocytoma	Central nervous system	Dead	G3	1				WITH TUMOR		33	NO	Not Available	NO	TCGA-S9-A7IS	F6A81D81-7DF4-4273-8A86-E0CD3B8B1DF5	12	-12402	241	0	Not Available	Not Available	-2
TCGA-HT-7695	29	FEMALE	442	Oligodendroglioma	Central nervous system	Alive	G2	0	442			Not Available		29	NO	Not Available	NO	TCGA-HT-7695	5017c115-39b8-4c5c-8be6-2cb298d7c641	25	-10827	Not Applicable	0	442	Not Available	Not Available	TCGA-HT-7695-D29606	fae54b60-4659-442e-b848-217b8e971356	Not Available	16	110	78	Temodar	Not Available	3	1	150	mg/day	ADJUVANT	Not Applicable	1	PO	NO	Chemotherapy	Not Available	4950	mg	Not Available	2012
TCGA-HT-8110	57	MALE	419	Astrocytoma	Central nervous system	Alive	G3	0	419			TUMOR FREE		57	NO	Not Available	NO	TCGA-HT-8110	ad1c5951-ca93-4102-889b-e28e2bcfea76	13	-21183	Not Applicable	0	143	Not Available	Not Available
TCGA-E1-5319	48	FEMALE	2907	Oligodendroglioma	Central nervous system	Dead	G2	1	923			WITH TUMOR		48	Not Available	Not Available	NO	TCGA-E1-5319	84569c1a-6baa-4380-ae3c-707df1be4618	17	-17612	2907	0	Not Available	Not Available	936	TCGA-E1-5319-D16174;TCGA-E1-5319-D16175;TCGA-E1-5319-D16177;TCGA-E1-5319-D16176;TCGA-E1-5319-D16179;TCGA-E1-5319-D16178;TCGA-E1-5319-D16180;TCGA-E1-5319-D16181;TCGA-E1-5319-D16182	6d31737d-4921-402e-bc85-10d762ed7932;d27d6d3e-f1bc-4afe-80ec-a894e4d73091;04a91ee2-d48f-4bdd-b621-ddab8425a59a;b869d193-25b4-4aae-beaa-6f44acda704a;d5514219-5b0e-482f-a2af-027c0ba5427b;90657aae-3bf5-4ed4-9b0b-9588f876b750;561946e1-a96c-47aa-ae5f-3f1dd8684ea5;da80b4cc-3bf5-4b0b-8f98-d2fb84c55973;1e479794-aec8-4230-b7e8-f00f75cf7bf9	Not Available;Not Available;Not Available;Not Available;Not Available;Not Available;Not Available;Not Available;Not Available	18;19;19;19;22;22;23;23;24	1385;1511;1993;1933;2364;2121;2433;2587;2818	952;1385;1933;1826;2322;2029;2364;2433;2587	Temodar;Celebrex;Carboplatin;Carboplatin;CCNU;Temodar;CCNU;VP-16;VP-16	Not Available;Not Available;Not Available;Not Available;Not Available;Not Available;Not Available;Not Available;Not Available	8;8;8;8;8;8;8;8;8	13;4;2;3;1;2;1;3;6	200;800;450;560;110;200;82.5;50;25	mg/m2;mg;mg/m2;mg/m2;mg/m2;mg/m2;mg/m2;mg/m2;mg/m2	PROGRESSION;ADJUVANT;PROGRESSION;PROGRESSION;PROGRESSION;PROGRESSION;PROGRESSION;PROGRESSION;ADJUVANT	Not Applicable;Not Applicable;Not Applicable;Not Applicable;Not Applicable;Not Applicable;Not Applicable;Not Applicable;Not Applicable	1;2;4;3;6;5;7;8;9	PO;PO;PO;PO;PO;PO;PO;PO;PO	NO;NO;NO;NO;NO;NO;NO;NO;NO	Chemotherapy;Other, specify in notes;Chemotherapy;Chemotherapy;Chemotherapy;Chemotherapy;Chemotherapy;Chemotherapy;Chemotherapy	Not Available;Antiongigenic;Not Available;Not Available;Not Available;Not Available;Not Available;Not Available;Not Available	26650;95200;50400;94920;240;4000;180;6300;6300	mg;mg;mg;mg;mg;mg;mg;mg;mg	Not Available;Not Available;Not Available;Not Available;Not Available;Not Available;Not Available;Not Available;Not Available	2011;2011;2011;2011;2011;2011;2011;2011;2011
TCGA-HT-7854	62	MALE	1201	Astrocytoma	Central nervous system	Alive	G2	1	1147			TUMOR FREE		62	NO	Not Available	NO	TCGA-HT-7854	4a7d4805-09e3-4044-9800-73239f4d66d4	7	-22738	Not Applicable	0	292	Not Available	208
TCGA-VM-A8C9	37	FEMALE	1314	Astrocytoma	Central nervous system	Alive	G2	0	1314			Unknown		37	Unknown	Not Available	Unknown	TCGA-VM-A8C9	50975570-C0D5-4EE7-9226-40B3DB1BDE84	13	-13663	Not Applicable	0	915	Not Available	Not Available
TCGA-HT-7692	43	MALE	90	Oligoastrocytoma	Central nervous system	Alive	G2	0	90			Not Available		43	NO	Not Available	NO	TCGA-HT-7692	6a0b306b-f73d-45b2-93a6-b9bd625644a3	1	-15727	Not Applicable	0	90	Not Available	29
TCGA-P5-A5EU	35	MALE	0	Astrocytoma	Central nervous system	Alive	G3	0	0			Unknown		35	Unknown	Not Available	Unknown	TCGA-P5-A5EU	1AA6B9FF-7C97-47D9-923F-2BD83F20E531	3	-12851	Not Applicable	0	0	Not Available	Not Available
TCGA-DU-8167	69	FEMALE	471	Oligoastrocytoma	Central nervous system	Alive	G2	0	471			WITH TUMOR		69	Not Available	Not Available	Not Available	TCGA-DU-8167	58c82c76-9198-4c95-80f8-c043d1cea5eb	15	-25262	Not Applicable	0	98	Not Available	-69
TCGA-S9-A6WM	59	FEMALE	604	Astrocytoma	Central nervous system	Alive	G3	1	505			WITH TUMOR		59	NO	Not Available	NO	TCGA-S9-A6WM	F79420CA-B0AE-417C-95F7-D28C35760202	5	-21761	Not Applicable	0	283	Not Available	-9	TCGA-S9-A6WM-D54283;TCGA-S9-A6WM-D63844	E04F54CA-4188-438B-9469-AE68951B6396;4636DEAC-D69D-4A41-BD2A-2CEFFC48A682	Not Available;Not Available	18;20	64;Not Available	16;524	Temozolomide;Bevacizumab	Stable Disease;Not Applicable	12;8	Not Available;Not Available	Not Available;Not Available	Not Available;Not Available	Not Available;Not Available	Not Applicable;Not Applicable	Not Available;Not Available	Not Available;Not Available	NO;YES	Chemotherapy;Targeted Molecular therapy	Not Available;Not Available	Not Available;Not Available	Not Available;Not Available	NO;NO	2013;2014
TCGA-DU-7014	59	MALE	3571	Oligodendroglioma	Central nervous system	Dead	G2	1	3437			WITH TUMOR		59	Not Available	Not Available	Not Available	TCGA-DU-7014	a776cfd0-db9f-450a-943c-5a9a80a75fb7	26	-21865	3571	0	Not Available	Not Available	-13
TCGA-R8-A6ML	52	MALE	2860	Oligodendroglioma	Central nervous system	Alive	G3	0	2860			Not Available		52	Not Available	Not Available	Not Available	TCGA-R8-A6ML	5119ACEB-AD95-4904-B6C0-A0A4B42C17D0	30	-19185	Not Applicable	0	2860	Not Available	Not Available
TCGA-DH-A7UR	59	FEMALE	1650	Oligodendroglioma	Central nervous system	Alive	G3	0	1650			TUMOR FREE		59	Unknown	Not Available	NO	TCGA-DH-A7UR	B37ABDC8-B9E3-4F1A-B16D-2E59442DB335	10	-21803	Not Applicable	0	1650	Not Available	1174	TCGA-DH-A7UR-D60282	7500051C-55B3-465A-8FFA-30EED95ABD8B	Not Available	5	1076	33	Temodar	Complete Response	6	Not Available	Not Available	Not Available	Not Available	Not Applicable	Not Available	Not Available	NO	Chemotherapy	Not Available	Not Available	Not Available	NO	2014
TCGA-P5-A5F6	26	MALE	39	Oligodendroglioma	Central nervous system	Alive	G2	0	39			TUMOR FREE		26	Unknown	Not Available	Unknown	TCGA-P5-A5F6	2E3B9F32-304E-454B-AC2C-FC72D2CCAA19	19	-9575	Not Applicable	0	39	Not Available	Not Available
TCGA-HT-A4DV	51	FEMALE	792	Oligodendroglioma	Central nervous system	Alive	G3	0	792			TUMOR FREE		51	Unknown	Not Available	Unknown	TCGA-HT-A4DV	274496D6-0A9B-45CA-876F-B91F7277963C	27	-18799	Not Applicable	0	319	Not Available	14	TCGA-HT-A4DV-D48378;TCGA-HT-A4DV-D61276	2C642F10-B652-4553-8D9C-53D492BB6A6B;D99F0E38-B007-4A0A-925D-2A5F6BDEFA73	Not Available;Not Available	12;26	88;291	42;133	Temodar;Temodar	Complete Response;Partial Response	9;6	Not Available;Not Available	Not Available;Not Available	Not Available;Not Available	Not Available;Not Available	Not Applicable;Not Applicable	Not Available;Not Available	Not Available;Not Available	NO;NO	Chemotherapy;Chemotherapy	Not Available;Not Available	Not Available;Not Available	Not Available;Not Available	NO;NO	2013;2014
TCGA-P5-A5F4	35	FEMALE	231	Oligodendroglioma	Central nervous system	Alive	G3	0	231			Unknown		35	Unknown	Not Available	Unknown	TCGA-P5-A5F4	0557B788-5AED-4919-85EB-A503AD893D75	18	-12851	Not Applicable	0	23	Not Available	Not Available	TCGA-P5-A5F4-D56617;TCGA-P5-A5F4-D59337;TCGA-P5-A5F4-D59338	C4A58407-7379-4D51-A886-47543129C008;0C98C338-FA72-4C9A-BFD2-670DEAE9811F;8E938678-3A97-410C-9B50-05FB00B868A8	Not Available;Not Available;Not Available	8;30;30	231;231;231	19;19;19	Lomustine;Vincristine;Procarbazine	Partial Response;Partial Response;Partial Response	5;5;5	Not Available;Not Available;Not Available	Not Available;Not Available;Not Available	Not Available;Not Available;Not Available	Not Available;Not Available;Not Available	Not Applicable;Not Applicable;Not Applicable	Not Available;Not Available;Not Available	Not Available;Not Available;Not Available	NO;NO;NO	Chemotherapy;Chemotherapy;Chemotherapy	Not Available;Not Available;Not Available	Not Available;Not Available;Not Available	Not Available;Not Available;Not Available	NO;NO;NO	2014;2014;2014
TCGA-FG-7634	28	MALE	467	Oligodendroglioma	Central nervous system	Alive	G2	1				WITH TUMOR		28	NO	Not Available	NO	TCGA-FG-7634	2d860614-b772-46e2-b1cd-43bb3ead7255	15	-10476	Not Applicable	0	467	Not Available	Not Available
TCGA-KT-A7W1	45	FEMALE	438	Astrocytoma	Central nervous system	Alive	G3	1	84			TUMOR FREE		45	Unknown	Not Available	Unknown	TCGA-KT-A7W1	77472095-030D-4679-921D-8E8E217956C5	3	-16560	Not Applicable	0	144	Not Available	10	TCGA-KT-A7W1-D56356	84F35414-A491-477D-8C80-61A307770786	Not Available	3	61	20	Temozolomide	Clinical Progressive Disease	2	Not Available	Not Available	Not Available	Not Available	Not Applicable	Not Available	Not Available	NO	Chemotherapy	Not Available	Not Available	Not Available	NO	2014
TCGA-DU-6406	59	FEMALE	512	Oligoastrocytoma	Central nervous system	Dead	G3	0	512			Not Available		59	Not Available	Not Available	Not Available	TCGA-DU-6406	c13a429c-99ea-478c-ae95-fa499b9ea9fa	21	-21634	512	0	Not Available	Not Available	Not Available	TCGA-DU-6406-D14902;TCGA-DU-6406-D14901;TCGA-DU-6406-D14903	2edd84a0-4c13-456b-8485-48de001ab22e;0bfe64d1-8cc5-44fc-8cda-42dd1458a08f;101eea12-9909-41a3-906e-ee2fcc94ba4f	Not Available;Not Available;Not Available	1;1;1	280;66;280	97;38;158	Temozolomide;Temozolomide;Isotrectinoin (acccutane)	Not Available;Not Available;Not Available	6;6;6	7;1;5	200;75;Not Available	mg/m2;mg/m2;Not Available	ADJUVANT;ADJUVANT;ADJUVANT	Not Applicable;Not Applicable;Not Applicable	1;1;1	PO;PO;PO	NO;NO;NO	Chemotherapy;Chemotherapy;Other, specify in notes	Not Available;Not Available;retinoid	Not Available;Not Available;Not Available	mg/m2;Not Available;Not Available	Not Available;Not Available;Not Available	2011;2011;2011
TCGA-FG-5965	39	FEMALE	1120	Oligoastrocytoma	Central nervous system	Dead	G2	1	715			WITH TUMOR		39	NO	Not Available	NO	TCGA-FG-5965	2cfc07f3-a31c-41a2-a9e3-b708d2421a78	22	-14249	Not Applicable	0	979	Not Available	259	TCGA-FG-5965-D14155	dfd47724-148f-4d6f-8e91-8eb96911e943	Not Available	22	Not Available	790	Temodar	Not Available	7	6	300-320	mg	PROGRESSION	Not Applicable	1	PO	YES	Chemotherapy	Not Available	9500	mg	Not Available	2011
TCGA-HT-7690	29	MALE	3	Oligoastrocytoma	Central nervous system	Alive	G3	0	3			Not Available		29	NO	Not Available	NO	TCGA-HT-7690	e78e8845-9fba-48ba-8cf3-418429ea5f56	1	-10673	Not Applicable	0	3	Not Available	Not Available
TCGA-TQ-A7RM	41	FEMALE	1116	Oligoastrocytoma	Central nervous system	Alive	G3	1				WITH TUMOR		41	NO	Not Available	NO	TCGA-TQ-A7RM	3431A71C-FABF-440C-B11C-8ACFEE04724F	17	-15154	Not Applicable	0	1116	Not Available	45
TCGA-DU-A76R	51	MALE	648	Oligodendroglioma	Central nervous system	Dead	G3	1	338			WITH TUMOR		51	Unknown	Not Available	Unknown	TCGA-DU-A76R	823F571A-3CFD-465D-95FD-187A398CCF6F	22	-18939	648	0	Not Available	Not Available	60	TCGA-DU-A76R-D50337	2B58828D-44A4-445E-AB04-8F22AF55BEE5	Not Available	22	394	389	Temozolomide	Clinical Progressive Disease	10	Not Available	Not Available	Not Available	Not Available	Not Applicable	Not Available	Not Available	NO	Chemotherapy	Not Available	Not Available	Not Available	NO	2013
TCGA-S9-A6WE	34	MALE	4113	Oligodendroglioma	Central nervous system	Alive	G2	1				WITH TUMOR		34	NO	Not Available	NO	TCGA-S9-A6WE	6D2C49C3-0721-4BD2-B39F-7872F2DE996D	4	-12488	Not Applicable	0	2208	Not Available	-4	TCGA-S9-A6WE-D54274	E164A769-7AB9-4E57-BC46-B974EFBE174A	Not Available	18	Not Available	8	Temozolamide	Not Available	12	Not Available	Not Available	Not Available	Not Available	Not Applicable	Not Available	Not Available	NO	Chemotherapy	Not Available	Not Available	Not Available	NO	2013
TCGA-QH-A6CS	41	MALE	588	Astrocytoma	Central nervous system	Alive	G3	1	498			WITH TUMOR		41	NO	Not Available	NO	TCGA-QH-A6CS	6D17C327-435A-4CBA-9626-3B5B7B7375BB	2	-15092	Not Applicable	0	127	Not Available	-25	TCGA-QH-A6CS-D46344;TCGA-QH-A6CS-D67861	E9963102-9F44-402A-AB06-9BD4490D1441;44465574-74DD-4C53-B1AE-CC241D2CD651	Not Available;Not Available	7;13	423;Not Available	45;607	TEMOZOLOMIDE;fotemustine	Stable Disease;Not Applicable	8;11	Not Available;Not Available	Not Available;Not Available	Not Available;Not Available	Not Available;Not Available	Not Applicable;Not Applicable	Not Available;Not Available	Not Available;Not Available	NO;YES	Chemotherapy;Chemotherapy	Not Available;Not Available	Not Available;Not Available	Not Available;Not Available	NO;NO	2013;2014
TCGA-P5-A5EY	21	MALE	72	Astrocytoma	Central nervous system	Alive	G2	0	72			Unknown		21	Unknown	Not Available	Unknown	TCGA-P5-A5EY	1F33AEBC-EDC1-42C5-BAA9-E4B0A06FCB26	22	-7716	Not Applicable	0	72	Not Available	Not Available
TCGA-DB-5279	59	MALE	1354	Oligodendroglioma	Central nervous system	Alive	G2	1	695			TUMOR FREE		59	NO	Not Available	NO	TCGA-DB-5279	85f77526-791e-47cd-904d-d1dbb49eaeab	22	-21908	Not Applicable	0	1354	Not Available	Not Available
TCGA-DB-5274	37	FEMALE	2289	Oligoastrocytoma	Central nervous system	Alive	G3	0	2289			TUMOR FREE		37	Not Available	Not Available	NO	TCGA-DB-5274	0b54cda4-7568-481e-b0c6-2c5c6de0026c	30	-13680	Not Applicable	0	1726	Not Available	12	TCGA-DB-5274-D14422;TCGA-DB-5274-D14421	9f32c049-4894-4377-a066-ae609c40a0ef;c7e43fb6-4054-47f5-b360-9c8c0357383e	Not Available;Not Available	22;22	270;98	98;52	Temodar;Temodar	Not Available;Not Available	7;7	6;6	200;75	mg/m2;mg/m2	ADJUVANT;ADJUVANT	Not Applicable;Not Applicable	1;1	PO;PO	NO;NO	Chemotherapy;Chemotherapy	Not Available;Not Available	10800;5670	mg;mg	Not Available;Not Available	2011;2011
TCGA-DU-A5TU	62	FEMALE	796	Astrocytoma	Central nervous system	Alive	G2	1	186			WITH TUMOR		62	NO	Not Available	NO	TCGA-DU-A5TU	1C095C4A-DF97-402E-902C-FC83BCF8EF88	14	-22811	Not Applicable	0	111	Not Available	47	TCGA-DU-A5TU-D71324	EA6B1A2E-5E6D-4403-8482-A641A0E2C5B2	Not Available	24	Not Available	627	Temozolomide	Stable Disease	3	Not Available	Not Available	Not Available	Not Available	Not Applicable	Not Available	Not Available	YES	Chemotherapy	Not Available	Not Available	Not Available	NO	2015
TCGA-E1-A7YI	33	FEMALE	111	Astrocytoma	Central nervous system	Dead	G3	1	56			WITH TUMOR		33	Unknown	Not Available	NO	TCGA-E1-A7YI	5795A884-B62A-46A9-81D6-F24058424660	12	-12229	111	0	Not Available	Not Available	11
TCGA-DU-A7T6	73	FEMALE	547	Oligodendroglioma	Central nervous system	Dead	G3	0	547			WITH TUMOR		73	Unknown	Not Available	Unknown	TCGA-DU-A7T6	A0672F6F-6406-4D49-96D0-6AFD571BBD00	23	-26766	547	0	Not Available	Not Available	53
TCGA-HT-A5R9	48	FEMALE	2	Oligodendroglioma	Central nervous system	Alive	G3	0	2			Unknown		48	Unknown	Not Available	NO	TCGA-HT-A5R9	E117FCF4-2C01-4B4D-8FAF-5DE7D0E839F1	11	-17775	Not Applicable	0	2	Not Available	Not Available
TCGA-DU-8162	61	FEMALE	444	Oligoastrocytoma	Central nervous system	Dead	G3	1	402			WITH TUMOR		61	Not Available	Not Available	Not Available	TCGA-DU-8162	6fab9c30-354b-4f99-9b60-6823c12b9b0a	15	-22596	Not Applicable	0	121	Not Available	21	TCGA-DU-8162-D33121;TCGA-DU-8162-D33122	FE9B8EF7-4418-4446-9780-E2ECF8FDB8A4;B2AD4B1D-3B7E-4C0E-A590-A2E7ACB3F597	Not Available;Not Available	21;21	70;Not Available	24;108	Temozolomide;Temozolomide	Stable Disease;Not Applicable	6;6	Not Available;Not Available	Not Available;Not Available	Not Available;Not Available	Not Available;Not Available	Not Applicable;Not Applicable	Not Available;Not Available	Not Available;Not Available	NO;YES	Chemotherapy;Chemotherapy	Not Available;Not Available	Not Available;Not Available	Not Available;Not Available	YES;NO	2012;2012
TCGA-S9-A7IX	57	MALE	819	Astrocytoma	Central nervous system	Dead	G3	1	350			WITH TUMOR		57	NO	Not Available	NO	TCGA-S9-A7IX	A80B0FAB-6189-497F-997F-77234B69179C	12	-21095	Not Applicable	0	597	Not Available	-2	TCGA-S9-A7IX-D54298;TCGA-S9-A7IX-D54301;TCGA-S9-A7IX-D55835;TCGA-S9-A7IX-D72343	9A786DDE-D06C-4F38-98FE-C4CF7D576A4A;905CDC2A-789D-490F-9D2B-47831F8930B5;01CF6350-DFBA-43D6-B405-ACA07C137AC2;F7CA28FD-A3F2-4A7A-86CC-6AFC4C01F159	Not Available;Not Available;Not Available;Not Available	18;18;16;27	413;470;413;640	350;437;350;589	Temozolomide;Temozolomide;Bevacizumab;Lomustine	Clinical Progressive Disease;Clinical Progressive Disease;Clinical Progressive Disease;Clinical Progressive Disease	12;12;1;5	Not Available;Not Available;Not Available;Not Available	Not Available;Not Available;Not Available;Not Available	Not Available;Not Available;Not Available;Not Available	Not Available;Not Available;Not Available;Not Available	Not Applicable;Not Applicable;Not Applicable;Not Applicable	Not Available;Not Available;Not Available;Not Available	Not Available;Not Available;Not Available;Not Available	NO;NO;NO;NO	Chemotherapy;Chemotherapy;Targeted Molecular therapy;Chemotherapy	Not Available;Not Available;Not Available;Not Available	Not Available;Not Available;Not Available;Not Available	Not Available;Not Available;Not Available;Not Available	NO;NO;NO;NO	2013;2013;2014;2015
TCGA-DU-8163	29	MALE	629	Oligoastrocytoma	Central nervous system	Alive	G3	1	509			WITH TUMOR		29	Not Available	Not Available	Not Available	TCGA-DU-8163	c81d4681-c02f-4b33-abe0-b6ad7d61194d	15	-10824	Not Applicable	0	197	Not Available	106	TCGA-DU-8163-D33105;TCGA-DU-8163-D33106;TCGA-DU-8163-D44372	0C5880BB-0FC8-4729-BBE3-71E46ED49684;6EAD861C-E1F5-40A4-AAD1-120B9DA21E15;62C7526F-002E-45DA-BD51-8D092A894B92	Not Available;Not Available;Not Available	21;21;19	81;Not Available;Not Available	35;87;525	Temozolomide;Temozolomide;Temozolomide	Stable Disease;Not Applicable;Not Applicable	6;6;6	Not Available;Not Available;Not Available	Not Available;Not Available;Not Available	Not Available;Not Available;Not Available	Not Available;Not Available;Not Available	Not Applicable;Not Applicable;Not Applicable	Not Available;Not Available;Not Available	Not Available;Not Available;Not Available	NO;YES;YES	Chemotherapy;Chemotherapy;Chemotherapy	Not Available;Not Available;Not Available	Not Available;Not Available;Not Available	Not Available;Not Available;Not Available	NO;NO;NO	2012;2012;2013
TCGA-DU-6392	35	FEMALE	6423	Astrocytoma	Central nervous system	Alive	G3	1	950			TUMOR FREE		35	Not Available	Not Available	Not Available	TCGA-DU-6392	fcd9e1c4-bddb-4856-844c-03df48fba499	21	-12836	Not Applicable	0	6423	Not Available	Not Available	TCGA-DU-6392-D14730;TCGA-DU-6392-D14731	7ad5cb6c-01dc-4d48-bb9c-8745bb0f8a5b;6eddaf70-0f2e-433f-b5cd-36b4d14a8b6b	Not Available;Not Available	27;27	78;443	17;109	Hydroxyurea;PCV	Not Available;Not Available	5;5	1;6	Not Available;Not Available	Not Available;Not Available	ADJUVANT;ADJUVANT	Not Applicable;Not Applicable	1;1	PO;PO	NO;NO	Chemotherapy;Chemotherapy	Not Available;Not Available	300;Not Available	mg;Not Available	Not Available;Not Available	2011;2011
TCGA-P5-A72Z	64	FEMALE	354	Oligodendroglioma	Central nervous system	Alive	G3	0	354			TUMOR FREE		64	Not Available	Not Available	Not Available	TCGA-P5-A72Z	141F0546-F6F2-408F-AC86-07CA4AADF3D0	13	-23482	Not Applicable	0	8	Not Available	Not Available	TCGA-P5-A72Z-D69022	8591DB4B-A198-444D-BC08-90FEB7D6C77B	Not Available	24	Not Available	270	Temozolomide	Not Applicable	12	Not Available	Not Available	Not Available	Not Available	Not Applicable	Not Available	Not Available	YES	Chemotherapy	Not Available	Not Available	Not Available	NO	2014
TCGA-TQ-A7RS	25	FEMALE		Oligodendroglioma	Central nervous system		G2	0				TUMOR FREE		25	NO	Not Available	NO	TCGA-TQ-A7RS	44553E34-5111-40A8-B76A-254751BE3F87	30	-9172	Not Applicable	0	-1	Not Available	-1
TCGA-S9-A6UA	66	MALE	178	Astrocytoma	Central nervous system	Dead	G3	1	161			WITH TUMOR		66	NO	Not Available	NO	TCGA-S9-A6UA	E6B7420F-4315-46A8-AED5-5C47CCE5DED3	4	-24242	178	0	Not Available	Not Available	-6
TCGA-DB-5270	38	FEMALE	3733	Oligoastrocytoma	Central nervous system	Alive	G3	0	3733			TUMOR FREE		38	YES	Bee/Wasp	NO	TCGA-DB-5270	b7cd3b44-ef6a-4207-a44f-14f5b3b56ed4	3	-13904	Not Applicable	0	2977	Not Available	Not Available	TCGA-DB-5270-D14213	8ec0b3e1-0428-4a80-97a0-39638ce7d944	Not Available	22	917	761	BCNU	Not Available	7	3	200	mg/m2	RECURRENCE	Not Applicable	1	IV	NO	Chemotherapy	Not Available	1080	mg	Not Available	2011
TCGA-DU-A7T8	35	MALE	4229	Oligoastrocytoma	Central nervous system	Dead	G3	1	3009			WITH TUMOR		35	NO	Not Available	NO	TCGA-DU-A7T8	04E6E843-7F31-43DA-B111-280CE2BD1949	23	-13108	Not Applicable	0	3787	Not Available	80	TCGA-DU-A7T8-D54838;TCGA-DU-A7T8-D54839;TCGA-DU-A7T8-D54840;TCGA-DU-A7T8-D71630;TCGA-DU-A7T8-D71631;TCGA-DU-A7T8-D71632	B31AF3E2-7AC3-4677-A9D2-FF5D4D0C368B;BB8C1762-3228-4014-88BF-A3056543F75F;76C09742-BA08-49FB-85A5-CBFA20A15108;D69B0F68-C3EC-47F6-B0DC-522C299B0887;BE695CC6-4636-4C29-BDB6-A048860C0217;60D3734B-23AB-40A3-9D2E-8A85A22BC4A0	Not Available;Not Available;Not Available;Not Available;Not Available;Not Available	23;23;23;27;27;27	193;407;3215;3901;4194;4194	147;211;3061;3865;4001;4001	Temozolomide;Temozolomide;Temozolomide;Temozolomide;Lomustine (CCNU);bevacizumab	Stable Disease;Stable Disease;Clinical Progressive Disease;Clinical Progressive Disease;Clinical Progressive Disease;Clinical Progressive Disease	12;12;12;3;3;3	Not Available;Not Available;Not Available;Not Available;Not Available;Not Available	Not Available;Not Available;Not Available;Not Available;Not Available;Not Available	Not Available;Not Available;Not Available;Not Available;Not Available;Not Available	Not Available;Not Available;Not Available;Not Available;Not Available;Not Available	Not Applicable;Not Applicable;Not Applicable;Not Applicable;Not Applicable;Not Applicable	Not Available;Not Available;Not Available;Not Available;Not Available;Not Available	Not Available;Not Available;Not Available;Not Available;Not Available;Not Available	NO;NO;NO;NO;NO;NO	Chemotherapy;Chemotherapy;Chemotherapy;Chemotherapy;Chemotherapy;Targeted Molecular therapy	Not Available;Not Available;Not Available;Not Available;Not Available;Not Available	Not Available;Not Available;Not Available;Not Available;Not Available;Not Available	Not Available;Not Available;Not Available;Not Available;Not Available;Not Available	NO;NO;NO;NO;NO;NO	2013;2013;2013;2015;2015;2015
TCGA-FG-6690	70	MALE	1294	Oligodendroglioma	Central nervous system	Alive	G2	1				WITH TUMOR		70	NO	Not Available	NO	TCGA-FG-6690	ad202887-88b3-4e0f-a4c3-7e135d4cb258	22	-25667	Not Applicable	0	143	Not Available	-23
TCGA-HT-A5RA	65	FEMALE	832	Astrocytoma	Central nervous system	Alive	G3	0	832			WITH TUMOR		65	NO	Not Available	NO	TCGA-HT-A5RA	5A2D3BFA-4BDD-417D-9796-E3699760114C	5	-23769	Not Applicable	0	447	Not Available	244	TCGA-HT-A5RA-D46308	2A957B8F-61B9-4634-A9CE-D22F4F67B074	Not Available	5	235	13	Temodar	Partial Response	8	Not Available	Not Available	Not Available	Not Available	Not Applicable	Not Available	Not Available	NO	Chemotherapy	Not Available	Not Available	Not Available	NO	2013
TCGA-HT-A61B	22	MALE	533	Astrocytoma	Central nervous system	Alive	G3	0	533			TUMOR FREE		22	Unknown	Not Available	Unknown	TCGA-HT-A61B	CF2A1B98-5693-4C04-9167-F85E69A88A4A	13	-8335	Not Applicable	0	225	Not Available	Not Available	TCGA-HT-A61B-D48470	F865162E-9AF6-4DD6-9974-B16488CE6DEF	Not Available	13	Not Available	36	Temodar	Not Applicable	9	Not Available	Not Available	Not Available	Not Available	Not Applicable	Not Available	Not Available	YES	Chemotherapy	Not Available	Not Available	Not Available	NO	2013
TCGA-S9-A7IZ	48	FEMALE	608	Astrocytoma	Central nervous system	Alive	G3	1	467			WITH TUMOR		48	NO	Not Available	NO	TCGA-S9-A7IZ	01A13ABA-74A4-4895-A5AD-E5119925C202	12	-17874	Not Applicable	0	128	Not Available	-5	TCGA-S9-A7IZ-D69999;TCGA-S9-A7IZ-D70000	B9C4EB70-267B-4314-9FE4-2BFE19D7C031;DDFDB90E-229B-4832-9BC3-6F0B2284E684	Not Available;Not Available	26;26	Not Available;Not Available	603;603	Carmustine;Teniposide	Stable Disease;Stable Disease	1;1	Not Available;Not Available	Not Available;Not Available	Not Available;Not Available	Not Available;Not Available	Not Applicable;Not Applicable	Not Available;Not Available	Not Available;Not Available	YES;YES	Chemotherapy;Chemotherapy	Not Available;Not Available	Not Available;Not Available	Not Available;Not Available	NO;NO	2015;2015
TCGA-P5-A77X	55	FEMALE	105	Oligoastrocytoma	Central nervous system	Alive	G2	0	105			TUMOR FREE		55	Not Available	Not Available	Not Available	TCGA-P5-A77X	878CED76-3144-4141-896F-50E3E863DF36	13	-20128	Not Applicable	0	4	Not Available	Not Available
TCGA-DB-5273	33	MALE	2493	Astrocytoma	Central nervous system	Alive	G3	0	2493			TUMOR FREE		33	NO	Not Available	NO	TCGA-DB-5273	ae2db022-eb4f-4b65-89b6-9fd4439ddeef	3	-12152	Not Applicable	0	1809	Not Available	Not Available	TCGA-DB-5273-D14441;TCGA-DB-5273-D14250	550b69bc-23b1-44c5-be57-7ecb3c5808a7;0639f52e-b0e8-4d1f-b84f-1f89647234c7	Not Available;Not Available	Not Available;22	302;74	74;17	Temodar;Temodar	Not Available;Not Available	7;7	6;6	200;75	mg/m2;mg/m2	ADJUVANT;ADJUVANT	Not Applicable;Not Applicable	1;1	PO;PO	NO;NO	Chemotherapy;Chemotherapy	Not Available;Not Available	12450;6720	mg;mg	Not Available;Not Available	2011;2011
TCGA-RY-A83X	46	FEMALE	939	Oligodendroglioma	Central nervous system	Alive	G2	0	939			TUMOR FREE		46	Not Available	Not Available	NO	TCGA-RY-A83X	739CC9F1-71BE-4F81-A5D1-EDA673903E45	7	-16911	Not Applicable	0	938	Not Available	Not Available
TCGA-DU-6407	35	FEMALE	2875	Oligodendroglioma	Central nervous system	Dead	G2	1	2397			WITH TUMOR		35	Not Available	Not Available	Not Available	TCGA-DU-6407	70939245-41e0-4845-a473-5fef719b9828	19	-13021	2875	0	Not Available	Not Available	2451	TCGA-DU-6407-D14953;TCGA-DU-6407-D14954;TCGA-DU-6407-D14955;TCGA-DU-6407-D14956	68261acf-ff6e-43d0-988b-57cd040ec0be;b946be0f-487d-4707-9e9c-c8564ed98487;51323f8f-090f-40a1-b44e-7cb7117bd90f;d0c4833a-a750-4848-84b9-24bb8743c492	Not Available;Not Available;Not Available;Not Available	20;20;20;20	2516;2774;2853;2853	2473;2531;2835;2836	Temozolomide;Temozolomide;Temozolomide;Afatinib	Not Available;Not Available;Not Available;Not Available	6;6;6;6	1;8;1;1	75;150;150;50	mg/m2;mg/m2;mg/m2;mg/day	PROGRESSION;PROGRESSION;PROGRESSION;PROGRESSION	Not Applicable;Not Applicable;Not Applicable;Not Applicable	1;2;3;3	PO;PO;PO;PO	NO;NO;NO;NO	Chemotherapy;Chemotherapy;Chemotherapy;Chemotherapy	Not Available;Not Available;Not Available;Not Available	140;280;135;50	mg;mg;mg;mg	Not Available;Not Available;Not Available;Not Available	2011;2011;2011;2011
TCGA-HT-8010	64	FEMALE	50	Oligodendroglioma	Central nervous system	Alive	G2	0	50			Not Available		64	NO	Not Available	NO	TCGA-HT-8010	114902c7-77b2-42ca-926b-6895e6db5e36	2	-23680	Not Applicable	0	50	Not Available	Not Available
TCGA-S9-A6TX	46	MALE	1245	Oligodendroglioma	Central nervous system	Alive	G3	1	856			WITH TUMOR		46	NO	Not Available	NO	TCGA-S9-A6TX	432FE4A9-2CDC-4323-AFF0-59E2FDEDA194	31	-17025	Not Applicable	0	856	Not Available	-34	TCGA-S9-A6TX-D54122	79C328DC-965E-4B79-BE0D-C28DC492D171	Not Available	17	856	268	Temozolomide	Complete Response	12	Not Available	Not Available	Not Available	Not Available	Not Applicable	Not Available	Not Available	NO	Chemotherapy	Not Available	Not Available	Not Available	NO	2013
TCGA-FG-5963	23	MALE	775	Astrocytoma	Central nervous system	Dead	G3	1	395			WITH TUMOR		23	YES	Not Available	NO	TCGA-FG-5963	68f550ca-3a33-45e4-b1c9-14f99e543263	30	-8571	Not Applicable	0	547	Not Available	0	TCGA-FG-5963-D9984;TCGA-FG-5963-D42999;TCGA-FG-5963-D43000;TCGA-FG-5963-D43015	cfce2c0b-61d3-452b-ba97-2eed34aca74b;B2B918A8-6647-4CAA-A5BA-E962B2ED4CD1;CC00B63C-9810-4ADC-A195-77E5574FD002;7A6CD594-2F09-408B-BD86-DA385019EF0D	Not Available;Not Available;Not Available;Not Available	13;7;7;8	471;690;727;700	428;517;511;699	Temodar;Temodar;Avastin;BCNU	Not Available;Clinical Progressive Disease;Clinical Progressive Disease;Clinical Progressive Disease	4;5;5;5	1;Not Available;Not Available;Not Available	140;Not Available;Not Available;Not Available	mg;Not Available;Not Available;Not Available	PROGRESSION;Not Available;Not Available;Not Available	Not Applicable;Not Applicable;Not Applicable;Not Applicable	1;Not Available;Not Available;Not Available	PO;Not Available;Not Available;Not Available	NO;NO;NO;NO	Chemotherapy;Chemotherapy;Chemotherapy;Chemotherapy	Not Available;Not Available;Not Available;Not Available	5880;Not Available;Not Available;Not Available	mg;Not Available;Not Available;Not Available	Not Available;NO;NO;NO	2011;2013;2013;2013
TCGA-HT-7602	21	MALE	908	Oligodendroglioma	Central nervous system	Alive	G2	0	908			TUMOR FREE		21	NO	Not Available	NO	TCGA-HT-7602	799e9106-e62e-4681-8861-137f474ee8b8	7	-7946	Not Applicable	0	908	Not Available	Not Available
TCGA-S9-A7J0	30	FEMALE	609	Oligodendroglioma	Central nervous system	Alive	G3	1	390			WITH TUMOR		30	NO	Not Available	NO	TCGA-S9-A7J0	6A8241A8-D9EE-414B-89FD-4C3B9F181CC7	12	-10989	Not Applicable	0	285	Not Available	-7	TCGA-S9-A7J0-D54307;TCGA-S9-A7J0-D54310;TCGA-S9-A7J0-D65753;TCGA-S9-A7J0-D65754;TCGA-S9-A7J0-D72437	DA526546-EB02-46C7-B69F-63AC4DFD56AA;C9C5DF99-F530-4B6D-9195-CC37B9204FBD;421479EA-E7D1-4071-8BBD-540D82CB1276;A5356BD0-A2E0-4228-9FC0-DA26B028EAA5;8AE0AFC4-FBE5-4DE9-B572-FE5E5E766EDA	Not Available;Not Available;Not Available;Not Available;Not Available	18;18;30;30;16	91;Not Available;443;609;609	59;126;399;490;546	Temozolomide;Temozolomide;Carmustine;Bevacizumab;Irinotecan	Stable Disease;Not Available;Clinical Progressive Disease;Clinical Progressive Disease;Clinical Progressive Disease	12;12;9;9;6	Not Available;Not Available;Not Available;Not Available;Not Available	Not Available;Not Available;Not Available;Not Available;Not Available	Not Available;Not Available;Not Available;Not Available;Not Available	Not Available;Not Available;Not Available;Not Available;Not Available	Not Applicable;Not Applicable;Not Applicable;Not Applicable;Not Applicable	Not Available;Not Available;Not Available;Not Available;Not Available	Not Available;Not Available;Not Available;Not Available;Not Available	NO;YES;NO;NO;NO	Chemotherapy;Chemotherapy;Chemotherapy;Targeted Molecular therapy;Chemotherapy	Not Available;Not Available;Not Available;Not Available;Not Available	Not Available;Not Available;Not Available;Not Available;Not Available	Not Available;Not Available;Not Available;Not Available;Not Available	NO;NO;NO;NO;NO	2013;2013;2014;2014;2015
TCGA-HT-7877	20	FEMALE	4	Oligodendroglioma	Central nervous system	Alive	G2	0	4			Not Available		20	NO	Not Available	NO	TCGA-HT-7877	ea7f3ed6-e44b-49a1-8b5c-ce35539e7bdf	1	-7581	Not Applicable	0	4	Not Available	Not Available
TCGA-TQ-A7RJ	25	FEMALE	1229	Oligoastrocytoma	Central nervous system	Alive	G2	1				WITH TUMOR		25	NO	Not Available	NO	TCGA-TQ-A7RJ	DF78E63D-4387-4177-B24F-F0E2C6C7AC32	25	-9209	Not Applicable	0	1229	Not Available	Not Available
TCGA-DU-7299	33	MALE	1339	Astrocytoma	Central nervous system	Dead	G3	1	675			WITH TUMOR		33	Not Available	Not Available	Not Available	TCGA-DU-7299	81622da8-9f36-4ea3-b223-d831d8c10f87	8	-12266	1339	0	Not Available	Not Available	7	TCGA-DU-7299-D18396;TCGA-DU-7299-D18395;TCGA-DU-7299-D18393;TCGA-DU-7299-D18392;TCGA-DU-7299-D18391	162e312c-756b-489c-a377-99bb5708bd8a;6c6d5e51-9acf-4db8-9c19-b46d4f36c3c5;a82d62eb-3489-4687-a17a-a46edf04c965;b7f97f91-d3bd-48ce-a985-648ac665dee8;70d4e8a3-8e0d-4bed-9501-38f2a5cbef65	Not Available;Not Available;Not Available;Not Available;Not Available	8;8;8;8;8	1157;1016;945;456;70	945;721;721;91;28	Temozolomide;Bevacizumab;Irinotecan;Temozolomide;Temozolomide	Not Available;Not Available;Not Available;Not Available;Not Available	11;11;11;11;11	7;6;3;12;1	75;10;125;200;75	mg/m2;mg/kg;mg/m2;mg/m2;mg/m2	PROGRESSION;PROGRESSION;PROGRESSION;ADJUVANT;ADJUVANT	Not Applicable;Not Applicable;Not Applicable;Not Applicable;Not Applicable	3;2;2;1;1	PO;IV;IV;PO;PO	NO;NO;NO;NO;NO	Chemotherapy;Targeted Molecular therapy;Chemotherapy;Chemotherapy;Chemotherapy	Not Available;Not Available;Not Available;Not Available;Not Available	140;911;256;420;160	mg;mg;mg;mg;mg	Not Available;Not Available;Not Available;Not Available;Not Available	2011;2011;2011;2011;2011
TCGA-HT-8108	26	FEMALE	76	Oligodendroglioma	Central nervous system	Alive	G2	0	76			Not Available		26	NO	Not Available	NO	TCGA-HT-8108	81fb338f-1023-49aa-ac0f-ba763a6cd68c	3	-9539	Not Applicable	0	76	Not Available	Not Available
TCGA-FG-A87Q	61	FEMALE	174	Astrocytoma	Central nervous system	Alive	G3	0	174			TUMOR FREE		61	Unknown	Not Available	NO	TCGA-FG-A87Q	7E17E6FD-ED83-471F-91E3-5934885C8E87	20	-22565	Not Applicable	0	174	Not Available	174	TCGA-FG-A87Q-D57695	57FB4361-A36C-441E-A313-DC2265AD2F82	Not Available	20	Not Available	48	Temodar	Not Applicable	3	Not Available	Not Available	Not Available	Not Available	Not Applicable	Not Available	Not Available	YES	Chemotherapy	Not Available	Not Available	Not Available	NO	2014
TCGA-P5-A5EZ	39	MALE	70	Astrocytoma	Central nervous system	Alive	G3	0	70			TUMOR FREE		39	YES	bee	Unknown	TCGA-P5-A5EZ	82FF7A48-EA97-476E-9F4E-AACDEB6659BD	22	-14375	Not Applicable	0	70	Not Available	Not Available
TCGA-DU-7309	41	FEMALE	84	Oligodendroglioma	Central nervous system	Alive	G3	1				WITH TUMOR		41	Not Available	Not Available	Not Available	TCGA-DU-7309	ca427acb-034e-42e2-961a-b9d5dc30b741	4	-15197	Not Applicable	0	84	Not Available	11	TCGA-DU-7309-D17511	48a26f12-7ec5-410e-827f-8728eae7a1f5	Not Available	4	84	41	Temozolomide	Not Available	10	1	75	mg/m2	ADJUVANT	Not Applicable	1	PO	NO	Chemotherapy	Not Available	140	mg	Not Available	2011
TCGA-DU-A6S6	35	FEMALE	2893	Oligoastrocytoma	Central nervous system	Alive	G2	1	2267			WITH TUMOR		35	NO	Not Available	NO	TCGA-DU-A6S6	3BAA0015-885C-487A-9076-236F404FEB3E	22	-12809	Not Applicable	0	2372	Not Available	184	TCGA-DU-A6S6-D50317;TCGA-DU-A6S6-D50318;TCGA-DU-A6S6-D71618	87C4496C-1A16-4364-910C-E394CEC958FA;2820AAAD-AA7B-470E-944B-24A751CB3616;92B51D0D-4FD1-40A7-84ED-BCAB8709BC97	Not Available;Not Available;Not Available	22;22;27	272;Not Available;2492	25;2283;2281	Temozolomide;Temozolomide;Temozolomide	Stable Disease;Not Applicable;Stable Disease	10;10;3	Not Available;Not Available;Not Available	Not Available;Not Available;Not Available	Not Available;Not Available;Not Available	Not Available;Not Available;Not Available	Not Applicable;Not Applicable;Not Applicable	Not Available;Not Available;Not Available	Not Available;Not Available;Not Available	NO;YES;NO	Chemotherapy;Chemotherapy;Chemotherapy	Not Available;Not Available;Not Available	Not Available;Not Available;Not Available	Not Available;Not Available;Not Available	NO;NO;NO	2013;2013;2015
TCGA-DH-5141	32	MALE	968	Oligodendroglioma	Central nervous system	Alive	G3	0	968			Not Available		32	NO	Not Available	NO	TCGA-DH-5141	2cf49bac-dea1-45ff-9e1d-09f5a2ac5215	17	-11846	Not Applicable	0	968	Not Available	Not Available	TCGA-DH-5141-D6519;TCGA-DH-5141-D6516	b304c8a9-f632-4a44-8e84-83cc51ce5600;d266f15b-21b0-4d1a-9585-36f36703aead	Not Available;Not Available	17;17	Not Available;936	Not Available;890	Temozolomide;Temozolomide	Not Available;Not Available	12;12	Not Available;1	Not Available;Not Available	Not Available;Not Available	ADJUVANT;ADJUVANT	Not Applicable;Not Applicable	2;1	PO;PO	Not Available;NO	Chemotherapy;Chemotherapy	Not Available;Not Available	Not Available;Not Available	Not Available;Not Available	Not Available;Not Available	2010;2010
TCGA-S9-A7R4	46	MALE	914	Astrocytoma	Central nervous system	Alive	G3	1				WITH TUMOR		46	NO	Not Available	NO	TCGA-S9-A7R4	58650D08-7685-41DE-9AE0-21665F8F449F	11	-17134	Not Applicable	0	530	Not Available	-8	TCGA-S9-A7R4-D53375	E79715B3-C0A5-477E-B0D5-63850FCF96B2	Not Available	11	161	54	Temozolomide	Stable Disease	12	Not Available	Not Available	Not Available	Not Available	Not Applicable	Not Available	Not Available	NO	Chemotherapy	Not Available	Not Available	Not Available	NO	2013
TCGA-KT-A74X	26	MALE	438	Oligoastrocytoma	Central nervous system	Alive	G3	1				WITH TUMOR		26	YES	Cat Dander	Unknown	TCGA-KT-A74X	442DF188-B678-45BB-BD9D-7071ED8AAA5A	30	-9590	Not Applicable	0	159	Not Available	Not Available	TCGA-KT-A74X-D55168	1D267D32-E728-4D81-80CC-6F90AC480D07	Not Available	30	83	40	Temozolomide	Stable Disease	12	Not Available	Not Available	Not Available	Not Available	Not Applicable	Not Available	Not Available	NO	Chemotherapy	Not Available	Not Available	Not Available	NO	2013
TCGA-HT-7681	29	FEMALE	1359	Oligoastrocytoma	Central nervous system	Alive	G2	0	1359			TUMOR FREE		29	Unknown	Not Available	Unknown	TCGA-HT-7681	fbe32b94-b3ba-4a56-aeba-4cffe8de2da4	16	-10790	Not Applicable	0	1359	Not Available	Not Available
TCGA-S9-A7R2	69	MALE	316	Astrocytoma	Central nervous system	Dead	G3	0	316			WITH TUMOR		69	NO	Not Available	NO	TCGA-S9-A7R2	8E44FB97-C649-4056-80AC-257CEF61D226	12	-25419	316	0	Not Available	Not Available	-2
TCGA-P5-A72U	71	FEMALE	7	Oligodendroglioma	Central nervous system	Alive	G3	0	7			TUMOR FREE		71	Not Available	Not Available	Not Available	TCGA-P5-A72U	49D5ACBB-D75C-4485-B456-6B50667FEF99	13	-26002	Not Applicable	0	5	Not Available	Not Available
TCGA-QH-A6CW	43	MALE	414	Oligoastrocytoma	Central nervous system	Alive	G3	0	414			WITH TUMOR		43	NO	Not Available	YES	TCGA-QH-A6CW	FE5C5C11-EF39-4907-9A70-67F37BB62FD7	2	-15847	Not Applicable	0	-1	Not Available	-8
TCGA-W9-A837	47	MALE	1553	Oligodendroglioma	Central nervous system	Alive	G2	1				WITH TUMOR		47	Not Available	Not Available	NO	TCGA-W9-A837	732DF38E-D32C-4D63-AC97-AD655E2E5732	6	Not Available	Not Applicable	0	1371	Not Available	610
TCGA-HT-8015	21	MALE	3	Astrocytoma	Central nervous system	Alive	G2	0	3			TUMOR FREE		21	Not Available	Not Available	Not Available	TCGA-HT-8015	81076cfb-f9d7-4add-b696-6eab0bad7945	12	-7760	Not Applicable	0	3	Not Available	Not Available
TCGA-DH-A669	70	MALE	919	Oligodendroglioma	Central nervous system	Dead	G3	1	260			TUMOR FREE		70	Unknown	Not Available	NO	TCGA-DH-A669	76E54EF6-1799-4FD9-BEC3-0EA960E8461E	25	-25809	919	0	Not Available	Not Available	Not Available
TCGA-HT-A614	47	MALE	82	Oligoastrocytoma	Central nervous system	Alive	G2	1				WITH TUMOR		47	Unknown	Not Available	Unknown	TCGA-HT-A614	001AD307-4AD3-4F1D-B2FC-EFC032871C7E	18	-17392	Not Applicable	0	82	Not Available	Not Available
TCGA-DU-6394	53	MALE	682	Oligodendroglioma	Central nervous system	Dead	G3	1	353			WITH TUMOR		53	Not Available	Not Available	Not Available	TCGA-DU-6394	42cc9620-98fb-4164-a3b2-28d084ca5a03	21	-19541	682	0	Not Available	Not Available	Not Available	TCGA-DU-6394-D14777;TCGA-DU-6394-D14766;TCGA-DU-6394-D14778	1d863f0f-4a4c-4b5b-b142-3679d22bd91c;da2a97a2-bcd0-47dd-bd02-2f76d3e2fd75;42abc1ed-a79a-4973-843d-f35f70b1343e	Not Available;Not Available;Not Available	27;27;27	459;278;Not Available	459;94;Not Available	PCV;PCV;Hydroxyurea	Not Available;Not Available;Not Available	5;5;5	1;6;1	Not Available;Not Available;500	Not Available;Not Available;mg/day	PROGRESSION;ADJUVANT;ADJUVANT	Not Applicable;Not Applicable;Not Applicable	2;1;1	PO;PO;PO	NO;NO;NO	Chemotherapy;Chemotherapy;Chemotherapy	Not Available;Not Available;Not Available	Not Available;Not Available;500	Not Available;Not Available;mg/day	Not Available;Not Available;Not Available	2011;2011;2011
TCGA-DU-7009	32	FEMALE	4695	Oligodendroglioma	Central nervous system	Dead	G2	1	2960			WITH TUMOR		32	Not Available	Not Available	Not Available	TCGA-DU-7009	01c4ca12-ac08-41dd-9e4f-bfb0971688a2	28	-11854	Not Applicable	0	4206	Not Available	Not Available	TCGA-DU-7009-D17081	44d75b94-99ef-4bf1-8457-05af11d6ea97	Not Available	28	3279	3095	Temozolomide	Not Available	9	6	Not Available	mg/m2	PROGRESSION	Not Applicable	1	PO	NO	Chemotherapy	Not Available	Not Available	mg	Not Available	2011
TCGA-P5-A736	44	FEMALE	230	Astrocytoma	Central nervous system	Alive	G3	0	230			TUMOR FREE		44	Not Available	Not Available	Not Available	TCGA-P5-A736	AC3779F6-CC8B-428B-9531-03562A614515	13	-16300	Not Applicable	0	8	Not Available	Not Available
TCGA-S9-A6WH	73	FEMALE	1173	Oligoastrocytoma	Central nervous system	Alive	G2	1				WITH TUMOR		73	NO	Not Available	NO	TCGA-S9-A6WH	0BDE34DD-DAE9-4533-98EF-F5A61A11E7C4	5	-26904	Not Applicable	0	697	Not Available	-14
TCGA-WH-A86K	65	MALE	405	Astrocytoma	Central nervous system	Alive	G2	1				WITH TUMOR		65	NO	Not Available	NO	TCGA-WH-A86K	42156C6A-416E-4832-9C95-CEE6084B0910	14	-24055	Not Applicable	0	160	Not Available	20	TCGA-WH-A86K-D55918	0EA6C53F-4009-49B6-A854-8D10B5F7F352	Not Available	20	84	39	Temodar	Stable Disease	1	Not Available	Not Available	Not Available	Not Available	Not Applicable	Not Available	Not Available	NO	Chemotherapy	Not Available	Not Available	Not Available	NO	2014
TCGA-S9-A6WG	31	MALE	2602	Astrocytoma	Central nervous system	Alive	G3	1				WITH TUMOR		31	NO	Not Available	NO	TCGA-S9-A6WG	A1192DF3-7667-4D1E-A1A0-79F6CC827DCF	5	-11509	Not Applicable	0	2146	Not Available	-12	TCGA-S9-A6WG-D54278	E826C6BB-BE8F-47ED-AB58-889FA1450494	Not Available	18	386	382	Temozolomide	Stable Disease	12	Not Available	Not Available	Not Available	Not Available	Not Applicable	Not Available	Not Available	NO	Chemotherapy	Not Available	Not Available	Not Available	NO	2013
TCGA-DU-5851	40	FEMALE	531	Oligoastrocytoma	Central nervous system	Alive	G3	1				WITH TUMOR		40	Not Available	Not Available	Not Available	TCGA-DU-5851	55c78413-d102-4113-930e-6d842862fe75	8	-14802	Not Applicable	0	531	Not Available	17	TCGA-DU-5851-D15074;TCGA-DU-5851-D15073	1bff07b5-b100-4dc9-be59-bfeabebe8eaa;b08d6a07-2ac8-4949-adf8-26d8bab2f154	Not Available;Not Available	8;8	599;66	51;22	Temozolomide;Temozolomide	Not Available;Not Available	8;8	06;01	150;75	mg/m2;mg/m2	ADJUVANT;ADJUVANT	Not Applicable;Not Applicable	01;01	PO;PO	NO;NO	Chemotherapy;Chemotherapy	Not Available;Not Available	280;140	mg;mg	Not Available;Not Available	2011;2011
TCGA-S9-A7R3	28	FEMALE	3013	Astrocytoma	Central nervous system	Alive	G2	1	970			WITH TUMOR		28	NO	Not Available	NO	TCGA-S9-A7R3	B7395082-415B-4AB3-BF1E-59D0F4E4B488	12	-10342	Not Applicable	0	2649	Not Available	-2
TCGA-DB-A4XA	30	MALE	573	Oligoastrocytoma	Central nervous system	Alive	G2	0	573			WITH TUMOR		30	NO	Not Available	NO	TCGA-DB-A4XA	AE61A71E-53A1-4884-A4A6-729744D1C309	21	-11195	Not Applicable	0	313	Not Available	Not Available
TCGA-R8-A6MO	53	FEMALE	993	Oligodendroglioma	Central nervous system	Alive	G2	0	993			Unknown		53	Not Available	Not Available	Not Available	TCGA-R8-A6MO	1EBDABEA-8931-47AF-A1CF-DE1BD1DE2A5B	30	-19432	Not Applicable	0	993	Not Available	Not Available
TCGA-E1-A7YN	63	FEMALE	727	Astrocytoma	Central nervous system	Dead	G3	1	420			WITH TUMOR		63	NO	Not Available	NO	TCGA-E1-A7YN	BCC17E9A-6FE3-44FF-963C-D2D850A431F1	9	-23180	727	0	Not Available	Not Available	20	TCGA-E1-A7YN-D61437;TCGA-E1-A7YN-D61438;TCGA-E1-A7YN-D61442;TCGA-E1-A7YN-D61444;TCGA-E1-A7YN-D61450;TCGA-E1-A7YN-D61451	1A1B6155-B8EB-4E11-BA47-F01D0C6670DD;74ABFEC7-A861-4AD2-B928-6152BE300B73;C21303E5-B241-4D5B-875A-8A02CA330EDB;74A352D0-4BEB-482A-8997-1116C31AD09A;8ED4B60C-CE8A-4638-830F-83A98961CAFD;6BAB6C63-2436-4CC9-B2C8-01B94C4FEF9F	Not Available;Not Available;Not Available;Not Available;Not Available;Not Available	15;15;15;15;15;15	90;369;484;484;553;632	35;124;429;429;491;506	Temodar;Temodar;Avastin;Temodar;Avastin;CCNU	Stable Disease;Clinical Progressive Disease;Clinical Progressive Disease;Clinical Progressive Disease;Clinical Progressive Disease;Clinical Progressive Disease	8;8;8;8;8;8	Not Available;Not Available;Not Available;Not Available;Not Available;Not Available	Not Available;Not Available;Not Available;Not Available;Not Available;Not Available	Not Available;Not Available;Not Available;Not Available;Not Available;Not Available	Not Available;Not Available;Not Available;Not Available;Not Available;Not Available	Not Applicable;Not Applicable;Not Applicable;Not Applicable;Not Applicable;Not Applicable	Not Available;Not Available;Not Available;Not Available;Not Available;Not Available	Not Available;Not Available;Not Available;Not Available;Not Available;Not Available	NO;NO;NO;NO;NO;NO	Chemotherapy;Chemotherapy;Immunotherapy;Chemotherapy;Immunotherapy;Chemotherapy	Not Available;Not Available;Not Available;Not Available;Not Available;Not Available	Not Available;Not Available;Not Available;Not Available;Not Available;Not Available	Not Available;Not Available;Not Available;Not Available;Not Available;Not Available	NO;NO;NO;NO;NO;NO	2014;2014;2014;2014;2014;2014
TCGA-CS-6667	39	FEMALE	1469	Astrocytoma	Central nervous system	Alive	G2	1				WITH TUMOR		39	NO	Not Available	NO	TCGA-CS-6667	ae081e4a-efa9-4b52-b15e-29085c0612d3	24	-14375	Not Applicable	0	230	Not Available	-1
TCGA-E1-A7YM	63	MALE	648	Astrocytoma	Central nervous system	Dead	G3	1	88			WITH TUMOR		63	NO	Not Available	NO	TCGA-E1-A7YM	4250AC3C-C8B0-46CE-B9C8-7963BC386041	12	-23263	648	0	Not Available	Not Available	11	TCGA-E1-A7YM-D61418;TCGA-E1-A7YM-D61420;TCGA-E1-A7YM-D61421;TCGA-E1-A7YM-D61422;TCGA-E1-A7YM-D61423;TCGA-E1-A7YM-D61424;TCGA-E1-A7YM-D61426;TCGA-E1-A7YM-D61427	D12571FF-CF1C-4376-8885-5B7847CBE49D;C19BA868-82B4-412A-8743-11B35002A24A;D5FB8A4A-6DF7-4FF6-8385-7687062849D3;63EF275B-6B0B-4476-B394-82070A5BCCB8;B35CE46A-7BDC-4879-A729-1EAE5D2F1392;53B68102-4413-48E8-9C09-F96B6B18859E;CB216B91-BE59-4485-99E3-A36277377673;229207F3-DA7E-413B-A97B-B2FB4D0A291E	Not Available;Not Available;Not Available;Not Available;Not Available;Not Available;Not Available;Not Available	15;15;15;15;15;15;15;15	75;137;137;174;164;497;593;593	27;90;90;137;137;174;501;501	Temodar;Avastin;CPT-11;Avastin;VP-16;Avastin;Avastin;Carboplatin	Clinical Progressive Disease;Stable Disease;Stable Disease;Stable Disease;Stable Disease;Clinical Progressive Disease;Stable Disease;Stable Disease	8;8;8;8;8;8;8;8	Not Available;Not Available;Not Available;Not Available;Not Available;Not Available;Not Available;Not Available	Not Available;Not Available;Not Available;Not Available;Not Available;Not Available;Not Available;Not Available	Not Available;Not Available;Not Available;Not Available;Not Available;Not Available;Not Available;Not Available	Not Available;Not Available;Not Available;Not Available;Not Available;Not Available;Not Available;Not Available	Not Applicable;Not Applicable;Not Applicable;Not Applicable;Not Applicable;Not Applicable;Not Applicable;Not Applicable	Not Available;Not Available;Not Available;Not Available;Not Available;Not Available;Not Available;Not Available	Not Available;Not Available;Not Available;Not Available;Not Available;Not Available;Not Available;Not Available	NO;NO;NO;NO;NO;NO;NO;NO	Chemotherapy;Immunotherapy;Chemotherapy;Immunotherapy;Chemotherapy;Immunotherapy;Immunotherapy;Chemotherapy	Not Available;Not Available;Not Available;Not Available;Not Available;Not Available;Not Available;Not Available	Not Available;Not Available;Not Available;Not Available;Not Available;Not Available;Not Available;Not Available	Not Available;Not Available;Not Available;Not Available;Not Available;Not Available;Not Available;Not Available	NO;NO;NO;NO;NO;NO;NO;NO	2014;2014;2014;2014;2014;2014;2014;2014
TCGA-E1-A7YL	46	MALE	492	Astrocytoma	Central nervous system	Dead	G3	1	91			WITH TUMOR		46	NO	Not Available	NO	TCGA-E1-A7YL	96D9249E-501C-49E0-9559-01DA978A9CA6	12	-16982	492	0	Not Available	Not Available	14	TCGA-E1-A7YL-D61291;TCGA-E1-A7YL-D61294;TCGA-E1-A7YL-D61295;TCGA-E1-A7YL-D61296;TCGA-E1-A7YL-D61298;TCGA-E1-A7YL-D61299	4317867D-7C62-469A-95AA-747361F74413;C0F27550-D2A5-4841-9DB5-5F2E51B66CB1;381F4079-84C8-43DF-9231-EB5855F3D737;3FCCA485-3EB4-434A-8384-FEB790C031C9;51D62C27-BDAA-41CB-8E94-6D04F00C02D2;6D0E7573-4BF2-4CFF-A210-88ADE42D77F3	Not Available;Not Available;Not Available;Not Available;Not Available;Not Available	15;15;15;15;15;15	78;289;263;249;336;325	36;103;103;103;298;298	Temodar;Avastin;Carboplatin;CPT-11;Avastin;VP-16	Clinical Progressive Disease;Clinical Progressive Disease;Clinical Progressive Disease;Clinical Progressive Disease;Clinical Progressive Disease;Clinical Progressive Disease	8;8;8;8;8;8	Not Available;Not Available;Not Available;Not Available;Not Available;Not Available	Not Available;Not Available;Not Available;Not Available;Not Available;Not Available	Not Available;Not Available;Not Available;Not Available;Not Available;Not Available	Not Available;Not Available;Not Available;Not Available;Not Available;Not Available	Not Applicable;Not Applicable;Not Applicable;Not Applicable;Not Applicable;Not Applicable	Not Available;Not Available;Not Available;Not Available;Not Available;Not Available	Not Available;Not Available;Not Available;Not Available;Not Available;Not Available	NO;NO;NO;NO;NO;NO	Chemotherapy;Immunotherapy;Chemotherapy;Chemotherapy;Immunotherapy;Chemotherapy	Not Available;Not Available;Not Available;Not Available;Not Available;Not Available	Not Available;Not Available;Not Available;Not Available;Not Available;Not Available	Not Available;Not Available;Not Available;Not Available;Not Available;Not Available	NO;NO;NO;NO;NO;NO	2014;2014;2014;2014;2014;2014
TCGA-HT-7480	33	MALE	2287	Oligodendroglioma	Central nervous system	Alive	G2	1	1943			WITH TUMOR		33	NO	Not Available	NO	TCGA-HT-7480	325138ab-2947-4131-b40e-971f024723cc	7	-12291	Not Applicable	0	2231	Not Available	Not Available	TCGA-HT-7480-D28792;TCGA-HT-7480-D28791;TCGA-HT-7480-D28790	e27b6c8a-0651-4081-a876-55751c96ad05;8567ce65-3a07-414f-9c6a-576ab9f63920;fa3e56bc-52f7-485f-80a5-4d516410bc5e	Not Available;Not Available;Not Available	1;1;1	Not Available;476;75	2189;103;26	Avastin;Temodar;Temodar	Not Available;Not Available;Not Available	3;3;3	12;12;1	970;310;155	mg;mg;mg/day	RECURRENCE;ADJUVANT;ADJUVANT	Not Applicable;Not Applicable;Not Applicable	3;2;1	IV;PO;PO	YES;NO;NO	Targeted Molecular therapy;Chemotherapy;Chemotherapy	Not Available;Not Available;Not Available	3880;18600;7750	mg;mg;mg	Not Available;Not Available;Not Available	2012;2012;2012
TCGA-CS-6670	43	MALE	1426	Oligodendroglioma	Central nervous system	Alive	G3	1				WITH TUMOR		43	NO	Not Available	NO	TCGA-CS-6670	60b30a95-3e4c-413a-9de6-16a5bca163c4	5	-16066	Not Applicable	0	201	Not Available	Not Available	TCGA-CS-6670-D19946;TCGA-CS-6670-D19945;TCGA-CS-6670-D19944	99349bbe-c046-49b0-a59f-b228a4426aae;ac52a959-5315-4264-9d65-a69cafb15e1a;25b4ae45-fb44-43d8-8cf3-95b10f64f46c	Not Available;Not Available;Not Available	5;5;5	201;-30;-227	68;-49;-325	Temodar;Vinblastine;Avastin	Not Available;Not Available;Not Available	1;1;1	Not Available;2;5	160;2;1000	mg;mg;mg	ADJUVANT;OTHER, SPECIFY IN NOTES;OTHER, SPECIFY IN NOTES	Not Applicable;Neo-Adjuvant;Neo-Adjuvant	4;3;2	PO;IV;IV	NO;NO;NO	Chemotherapy;Chemotherapy;Chemotherapy	Not Available;Not Available;Not Available	Not Available;4;5000	mg;mg;mg	Not Available;Not Available;Not Available	2012;2012;2012
TCGA-HT-A619	51	FEMALE	651	Oligodendroglioma	Central nervous system	Alive	G3	0	651			TUMOR FREE		51	Unknown	Not Available	Unknown	TCGA-HT-A619	C13BAC88-C85B-4EE3-A51C-FD503CD7E726	22	-18857	Not Applicable	0	434	Not Available	Not Available	TCGA-HT-A619-D58741	4547018B-20B4-4A95-979B-A37634FD7041	Not Available	22	443	19	Temodar	Complete Response	4	Not Available	Not Available	Not Available	Not Available	Not Applicable	Not Available	Not Available	NO	Chemotherapy	Not Available	Not Available	Not Available	NO	2014
TCGA-TQ-A8XE	42	FEMALE	954	Oligodendroglioma	Central nervous system	Dead	G2	1	455			WITH TUMOR		42	NO	Not Available	NO	TCGA-TQ-A8XE	135A149A-D153-465E-AA58-06D47BB18E00	7	-15629	954	0	Not Available	Not Available	0
TCGA-P5-A737	47	MALE	372	Oligoastrocytoma	Central nervous system	Alive	G2	0	372			TUMOR FREE		47	Not Available	Not Available	Not Available	TCGA-P5-A737	1B77D1E8-0A02-41DE-A408-DCF33A43407A	13	-17390	Not Applicable	0	14	Not Available	Not Available
TCGA-DU-A7TB	56	MALE	1567	Oligodendroglioma	Central nervous system	Alive	G2	1	74			TUMOR FREE		56	Unknown	Not Available	Unknown	TCGA-DU-A7TB	D3D8987D-0A54-45F8-B9C9-17EC89FA864E	23	-20704	Not Applicable	0	1287	Not Available	1111	TCGA-DU-A7TB-D56004;TCGA-DU-A7TB-D56005;TCGA-DU-A7TB-D56006	2310184D-B65B-4230-891C-E385DB08D9E4;ACA8EACC-BD7E-464E-9A01-A4C2BF5C9041;A8CF72D5-C8C6-4786-9DE9-9CCD9F0E687F	Not Available;Not Available;Not Available	23;23;23	57;127;518	20;88;153	Temozolomide;Temozolomide;Temozolomide	Clinical Progressive Disease;Stable Disease;Stable Disease	1;1;1	Not Available;Not Available;Not Available	Not Available;Not Available;Not Available	Not Available;Not Available;Not Available	Not Available;Not Available;Not Available	Not Applicable;Not Applicable;Not Applicable	Not Available;Not Available;Not Available	Not Available;Not Available;Not Available	NO;NO;NO	Chemotherapy;Chemotherapy;Chemotherapy	Not Available;Not Available;Not Available	Not Available;Not Available;Not Available	Not Available;Not Available;Not Available	NO;NO;NO	2014;2014;2014
TCGA-HT-A4DS	55	FEMALE	7	Astrocytoma	Central nervous system	Alive	G3	0	7			TUMOR FREE		55	Unknown	Not Available	Unknown	TCGA-HT-A4DS	6D020185-BDDE-4C43-9E38-71C6ED0C13D1	28	-20296	Not Applicable	0	7	Not Available	Not Available
TCGA-DU-7300	53	FEMALE	1886	Oligodendroglioma	Central nervous system	Dead	G3	1	317			WITH TUMOR		53	Not Available	Not Available	Not Available	TCGA-DU-7300	a144e4e4-2877-4340-a2bf-524adbde8bc8	9	-19610	1886	0	Not Available	Not Available	15	TCGA-DU-7300-D17528;TCGA-DU-7300-D17529;TCGA-DU-7300-D17531;TCGA-DU-7300-D17530;TCGA-DU-7300-D17527	5431dd7a-6389-4069-92a3-6a0d5c8df2d2;c0738f83-af43-470c-b1f3-55d91ecb6c80;9fd1c5c0-311e-414e-af6d-45d54346b05f;d2d350cd-bef1-4114-ac7b-7ec3ab44b2f1;444b1400-212c-4f30-b57b-2d0b8e7b0db3	Not Available;Not Available;Not Available;Not Available;Not Available	5;5;5;5;5	368;764;Not Available;Not Available;307	337;Not Available;1086;1086;3	Temozolomide;Temozolomide;Bevacizumab;Irintotecan;Temozolomide	Not Available;Not Available;Not Available;Not Available;Not Available	10;10;10;10;10	1;Not Available;Not Available;Not Available;10	75;Not Available;Not Available;Not Available;200	mg/m2;mg/m2;mg/kg;mg/m2;mg/m2	PROGRESSION;PROGRESSION;PROGRESSION;PROGRESSION;ADJUVANT	Not Applicable;Not Applicable;Not Applicable;Not Applicable;Not Applicable	2;2;3;3;1	PO;PO;IV;IV;PO	NO;NO;NO;NO;NO	Chemotherapy;Chemotherapy;Targeted Molecular therapy;Chemotherapy;Chemotherapy	Not Available;Not Available;Not Available;Not Available;Not Available	Not Available;Not Available;Not Available;Not Available;280	mg;mg;mg;mg;mg	Not Available;Not Available;Not Available;Not Available;Not Available	2011;2011;2011;2011;2011
TCGA-DU-7008	41	FEMALE	4752	Oligodendroglioma	Central nervous system	Alive	G2	1	330			TUMOR FREE		41	Not Available	Not Available	Not Available	TCGA-DU-7008	427c40f6-d1bd-49f2-b303-a975793b937e	28	-15289	Not Applicable	0	4752	Not Available	Not Available	TCGA-DU-7008-D17224;TCGA-DU-7008-D17225;TCGA-DU-7008-D17223	34aab7aa-a5d6-4189-941a-00b031ba04c7;ca121445-5755-440b-976f-e7d670875074;0e7bb365-16bc-4962-a159-7fa3b7e6b776	Not Available;Not Available;Not Available	28;28;28	239;239;239	86;86;86	Lomustin;Vincristine;Procarbazine	Not Available;Not Available;Not Available	9;9;9	4;4;4	110;104;60	mg/m2;mg/m2;mg/m2	ADJUVANT;ADJUVANT;ADJUVANT	Not Applicable;Not Applicable;Not Applicable	1;1;1	PO;IV;PO	NO;NO;NO	Chemotherapy;Chemotherapy;Chemotherapy	Not Available;Not Available;Not Available	Not Available;Not Available;Not Available	mg;mg;mg	Not Available;Not Available;Not Available	2011;2011;2011
TCGA-DH-A66D	43	FEMALE	846	Astrocytoma	Central nervous system	Alive	G3	1				TUMOR FREE		43	Unknown	Not Available	NO	TCGA-DH-A66D	F005FA99-7E4E-4308-B11C-83B25683B1FD	25	-15866	Not Applicable	0	479	Not Available	404	TCGA-DH-A66D-D46564	DEF7727B-93B0-4931-BF66-027EB013CC90	Not Available	9	73	31	Temozolomide	Stable Disease	8	Not Available	Not Available	Not Available	Not Available	Not Applicable	Not Available	Not Available	NO	Chemotherapy	Not Available	Not Available	Not Available	NO	2013
TCGA-QH-A65X	28	FEMALE	482	Oligoastrocytoma	Central nervous system	Alive	G3	0	482			TUMOR FREE		28	NO	Not Available	NO	TCGA-QH-A65X	451BAD4F-6D72-4526-9978-38E090FC479F	9	-10440	Not Applicable	0	237	Not Available	237	TCGA-QH-A65X-D52174;TCGA-QH-A65X-D52175;TCGA-QH-A65X-D52178;TCGA-QH-A65X-D52179	9E786304-7510-4EEB-ADD4-8C590CD16794;BF362E39-FE1C-434A-9BD5-55034EA1D3AD;10F66F83-C03E-485A-8660-EBB562767B40;B81F99CB-649A-436E-B7B9-76FA0AA133B6	Not Available;Not Available;Not Available;Not Available	9;9;9;9	143;365;365;365	139;237;237;244	temozolomide;lomustine;vincristine;Procarbazine	Stable Disease;Stable Disease;Stable Disease;Stable Disease	12;12;12;12	Not Available;Not Available;Not Available;Not Available	Not Available;Not Available;Not Available;Not Available	Not Available;Not Available;Not Available;Not Available	Not Available;Not Available;Not Available;Not Available	Not Applicable;Not Applicable;Not Applicable;Not Applicable	Not Available;Not Available;Not Available;Not Available	Not Available;Not Available;Not Available;Not Available	NO;NO;NO;NO	Chemotherapy;Chemotherapy;Chemotherapy;Chemotherapy	Not Available;Not Available;Not Available;Not Available	Not Available;Not Available;Not Available;Not Available	Not Available;Not Available;Not Available;Not Available	NO;NO;NO;NO	2013;2013;2013;2013
TCGA-HW-8320	36	MALE	1217	Astrocytoma	Central nervous system	Alive	G3	1				WITH TUMOR		36	Not Available	Not Available	Not Available	TCGA-HW-8320	e3ed0c19-6acc-4be1-aae2-73fe73cc9f24	30	-13503	Not Applicable	0	272	Not Available	Not Available	TCGA-HW-8320-D34767;TCGA-HW-8320-D34771	BEE59C80-7266-4C1A-A9C0-6C3017ED95BA;6CF845A9-2AC6-43D1-ABB0-C4B622F023BD	Not Available;Not Available	30;30	108;Not Available	67;149	Temozolomide;Temozolomide	Stable Disease;Not Available	8;8	Not Available;Not Available	Not Available;Not Available	Not Available;Not Available	Not Available;Not Available	Not Applicable;Not Applicable	Not Available;Not Available	Not Available;Not Available	NO;YES	Chemotherapy;Chemotherapy	Not Available;Not Available	Not Available;Not Available	Not Available;Not Available	NO;NO	2012;2012
TCGA-S9-A7QZ	41	MALE	826	Oligodendroglioma	Central nervous system	Alive	G2	1	774			WITH TUMOR		41	NO	Not Available	NO	TCGA-S9-A7QZ	79627774-078D-4056-84B3-F1F370F643E0	5	-15300	Not Applicable	0	396	Not Available	-3
TCGA-R8-A73M	48	FEMALE	1806	Oligodendroglioma	Central nervous system	Alive	G2	0	1806			Not Available		48	Not Available	Not Available	Not Available	TCGA-R8-A73M	DC7EC60B-5EA5-48A4-8908-55CAF9214272	30	-17610	Not Applicable	0	1806	Not Available	Not Available
TCGA-QH-A6CU	52	FEMALE	451	Oligodendroglioma	Central nervous system	Alive	G3	0	451			TUMOR FREE		52	NO	Not Available	NO	TCGA-QH-A6CU	76CB16F9-37BE-450E-B60A-5F0D0F1EC2BC	2	-19149	Not Applicable	0	-1	Not Available	-13	TCGA-QH-A6CU-D60340	E0569F74-EC61-4BA1-9A60-F39D2FD52391	Not Available	6	Not Available	399	Temozolomide	Not Applicable	6	Not Available	Not Available	Not Available	Not Available	Not Applicable	Not Available	Not Available	YES	Chemotherapy	Not Available	Not Available	Not Available	NO	2014
TCGA-HT-8105	54	MALE	190	Oligodendroglioma	Central nervous system	Alive	G3	0	190			Not Available		54	NO	Not Available	NO	TCGA-HT-8105	d766c3af-f0b3-4791-a754-d6546d370f8f	2	-20041	Not Applicable	0	180	Not Available	Not Available
TCGA-VM-A8CE	25	MALE	1191	Oligodendroglioma	Central nervous system	Alive	G2	1	815			WITH TUMOR		25	Unknown	Not Available	NO	TCGA-VM-A8CE	66C52A31-6503-40B5-A55E-FA476EAF0567	14	-9363	Not Applicable	0	815	Not Available	15	TCGA-VM-A8CE-D56930;TCGA-VM-A8CE-D66855;TCGA-VM-A8CE-D66856;TCGA-VM-A8CE-D66854	AA881940-C510-48F7-B6A4-15DEB63B47FD;9B5668CC-DC75-4156-A200-F5D027115874;8D5F8F37-1A60-4079-8E31-EE3323D7B2C6;E095025B-7F6F-428B-9E8F-DF83D17C946F	Not Available;Not Available;Not Available;Not Available	26;24;24;19	349;986;Not Available;Not Available	37;925;898;918	temodar;Vincristine;Procarbazine;Lomustine	Stable Disease;Stable Disease;Not Applicable;Not Applicable	2;10;10;11	Not Available;Not Available;Not Available;Not Available	Not Available;Not Available;Not Available;Not Available	Not Available;Not Available;Not Available;Not Available	Not Available;Not Available;Not Available;Not Available	Not Applicable;Not Applicable;Not Applicable;Not Applicable	Not Available;Not Available;Not Available;Not Available	Not Available;Not Available;Not Available;Not Available	NO;NO;YES;YES	Chemotherapy;Chemotherapy;Chemotherapy;Chemotherapy	Not Available;Not Available;Not Available;Not Available	Not Available;Not Available;Not Available;Not Available	Not Available;Not Available;Not Available;Not Available	NO;NO;NO;NO	2014;2014;2014;2014
TCGA-S9-A6TU	38	MALE	2650	Astrocytoma	Central nervous system	Alive	G2	1	1475			WITH TUMOR		38	NO	Not Available	NO	TCGA-S9-A6TU	688FC346-A14D-4859-8727-057CD0A0B880	30	-14108	Not Applicable	0	2101	Not Available	-2
TCGA-HT-7688	59	MALE	964	Oligodendroglioma	Central nervous system	Alive	G3	0	964			TUMOR FREE		59	NO	Not Available	NO	TCGA-HT-7688	7740824e-905f-47a0-b235-54561ef58ba3	15	-21844	Not Applicable	0	964	Not Available	Not Available	TCGA-HT-7688-D29501;TCGA-HT-7688-D29499;TCGA-HT-7688-D29500	01e3c417-2bac-43f6-8ece-15f0183282c2;45a8a109-14b4-4843-b1e3-645e23dd4a11;3f4b71ea-7a01-44c5-a14a-99fdccb4484e	Not Available;Not Available;Not Available	20;20;20	475;59;105	132;28;101	Temodar;Temodar;Temodar	Not Available;Not Available;Not Available	3;3;3	11;1;1	400;150;300	mg/day;mg/day;mg	ADJUVANT;ADJUVANT;ADJUVANT	Not Applicable;Not Applicable;Not Applicable	3;1;2	PO;PO;PO	NO;NO;NO	Chemotherapy;Chemotherapy;Chemotherapy	Not Available;Not Available;Not Available	22000;6300;1500	mg;mg;mg	Not Available;Not Available;Not Available	2012;2012;2012
TCGA-HT-8011	55	MALE	494	Astrocytoma	Central nervous system	Alive	G3	1	278			Not Available		55	NO	Not Available	NO	TCGA-HT-8011	58de25d5-8a32-4412-866b-acac2e321bfa	2	-20175	Not Applicable	0	469	Not Available	Not Available	TCGA-HT-8011-D33342;TCGA-HT-8011-D33343	3218f23a-a617-4724-80a9-5973642659fa;53ff0b18-267b-4a80-bfa6-ec2a9fea7d27	Not Available;Not Available	28;28	69;242	14;115	Temodar;temodar	Stable Disease;Clinical Progressive Disease	6;6	Not Available;Not Available	Not Available;Not Available	Not Available;Not Available	Not Available;Not Available	Not Applicable;Not Applicable	Not Available;Not Available	Not Available;Not Available	NO;NO	Chemotherapy;Chemotherapy	Not Available;Not Available	Not Available;Not Available	Not Available;Not Available	NO;NO	2012;2012
TCGA-TM-A84H	44	FEMALE	926	Oligoastrocytoma	Central nervous system	Alive	G3	0	926			TUMOR FREE		44	NO	Not Available	NO	TCGA-TM-A84H	EDBF86E5-3F55-4DDF-A97F-3E9DC607E53D	17	-16277	Not Applicable	0	738	Not Available	0
TCGA-DU-6405	51	FEMALE	605	Astrocytoma	Central nervous system	Dead	G3	1	486			WITH TUMOR		51	Not Available	Not Available	Not Available	TCGA-DU-6405	9239a22e-80b1-49a2-b0d5-cbab7e415254	21	-18686	605	0	Not Available	Not Available	515	TCGA-DU-6405-D14687;TCGA-DU-6405-D14686;TCGA-DU-6405-D14688;TCGA-DU-6405-D14690	27ec47b6-4503-4cfb-938a-0d32d623545e;b07896a6-e8ed-435f-9d49-ba2acf9186f9;ef4f3748-8fcf-402a-ac1c-21d617d6ca73;d5d78110-5704-4e12-81e1-1d959f123460	Not Available;Not Available;Not Available;Not Available	21;21;21;21	499;77;561;561	165;34;530;561	Temozolomide;Temozolomide;PS-341 Bortrezomib;Cilengitide	Not Available;Not Available;Not Available;Not Available	6;6;6;6	11;01;01;01	150;75;1.25;600	mg/m2;mg/m2;mg/m2;mg/m2	ADJUVANT;ADJUVANT;PROGRESSION;PROGRESSION	Not Applicable;Not Applicable;Not Applicable;Not Applicable	01;01;02;03	PO;PO;IV;IV	NO;NO;NO;NO	Chemotherapy;Chemotherapy;Chemotherapy;Chemotherapy	Not Available;Not Available;Not Available;Not Available	300;140;203;1086	mg;mg;mg;mg	Not Available;Not Available;Not Available;Not Available	2011;2011;2011;2011
TCGA-CS-6186	58	MALE	538	Oligoastrocytoma	Central nervous system	Dead	G3	1	188			WITH TUMOR		58	NO	Not Available	NO	TCGA-CS-6186	9ee6e821-3af2-42d7-9d14-f0ca455f338c	18	-21321	538	0	Not Available	Not Available	-1	TCGA-CS-6186-D18645;TCGA-CS-6186-D18648	0799781a-105d-437e-afb2-6381b42c5e39;dd8b100d-1cdd-436e-af4e-d2b268c97f3c	Not Available;Not Available	18;18	188;512	146;444	Temodar;Avastin	Not Available;Not Available	11;11	Not Available;8	100;840	mg;mg	ADJUVANT;RECURRENCE	Not Applicable;Not Applicable	1;2	PO;IV	NO;NO	Chemotherapy;Chemotherapy	Not Available;Not Available	Not Available;6720	mg;mg	Not Available;Not Available	2011;2011
TCGA-FG-A87N	37	FEMALE	567	Astrocytoma	Central nervous system	Alive	G3	1				WITH TUMOR		37	Not Available	Not Available	NO	TCGA-FG-A87N	872A12B4-8CBD-49D2-AC98-D846587F5794	18	-13606	Not Applicable	0	226	Not Available	Not Available	TCGA-FG-A87N-D56687	609B9DC5-249A-4272-B573-15F9B08F416E	Not Available	18	Not Available	160	Temodar	Not Applicable	2	Not Available	Not Available	Not Available	Not Available	Not Applicable	Not Available	Not Available	YES	Chemotherapy	Not Available	Not Available	Not Available	NO	2014
TCGA-HT-7471	37	FEMALE	4	Oligodendroglioma	Central nervous system	Alive	G3	0	4			TUMOR FREE		37	NO	Not Available	NO	TCGA-HT-7471	48314732-5d1c-43e6-9878-5b58dfaeb06a	29	-13564	Not Applicable	0	4	Not Available	Not Available
TCGA-FG-A70Z	53	FEMALE	328	Oligoastrocytoma	Central nervous system	Alive	G3	1				WITH TUMOR		53	Unknown	Not Available	NO	TCGA-FG-A70Z	98E82E98-341A-4BCA-92C0-23C65C1BF94F	2	-19717	Not Applicable	0	328	Not Available	Not Available	TCGA-FG-A70Z-D52303	BCD4BD78-2CB1-4359-A5B8-C7E9C6ADC425	Not Available	2	328	298	Temodar	Unknown	12	Not Available	Not Available	Not Available	Not Available	Not Applicable	Not Available	Not Available	NO	Chemotherapy	Not Available	Not Available	Not Available	NO	2013
TCGA-HW-8321	31	MALE	1294	Astrocytoma	Central nervous system	Alive	G3	0	1294			WITH TUMOR		31	Not Available	Not Available	Not Available	TCGA-HW-8321	36cf458b-3c8e-48e7-92ab-aea1c698e417	30	-11474	Not Applicable	0	17	Not Available	Not Available	TCGA-HW-8321-D48687	39FAF97B-D0A2-4D6B-8637-1C8118F20379	Not Available	19	321	47	Temozolomide	Stable Disease	9	Not Available	Not Available	Not Available	Not Available	Not Applicable	Not Available	Not Available	NO	Chemotherapy	Not Available	Not Available	Not Available	NO	2013
TCGA-P5-A5F1	30	MALE	179	Astrocytoma	Central nervous system	Alive	G2	0	179			TUMOR FREE		30	Unknown	Not Available	Unknown	TCGA-P5-A5F1	0611F5BC-89B5-44BD-B301-751FAAADB561	13	-11070	Not Applicable	0	179	Not Available	Not Available
TCGA-P5-A5EV	39	MALE	7	Astrocytoma	Central nervous system	Alive	G2	0	7			WITH TUMOR		39	Unknown	Not Available	Unknown	TCGA-P5-A5EV	D50E944A-3CE4-4632-A878-118499E143E3	3	-14310	Not Applicable	0	7	Not Available	Not Available
TCGA-TQ-A7RW	32	MALE	821	Oligodendroglioma	Central nervous system	Dead	G2	1	511			WITH TUMOR		32	NO	Not Available	NO	TCGA-TQ-A7RW	F878BF8D-70EB-4B74-BF74-BDF63CB9BFAE	26	-11804	821	0	Not Available	Not Available	529
TCGA-HT-8114	36	MALE	1040	Oligoastrocytoma	Central nervous system	Alive	G3	0	1040			TUMOR FREE		36	NO	Not Available	NO	TCGA-HT-8114	0906ddde-02fa-417d-927b-1c400b189cac	17	-13198	Not Applicable	0	118	Not Available	Not Available	TCGA-HT-8114-D32195	de018a73-b77a-4b82-8378-096ec5e811c3	Not Available	18	90	39	Temodar	Complete Response	5	Not Available	Not Available	Not Available	Not Available	Not Applicable	Not Available	Not Available	NO	Chemotherapy	Not Available	Not Available	Not Available	Not Available	2012
TCGA-HT-7478	36	MALE	194	Astrocytoma	Central nervous system	Alive	G2	0	194			TUMOR FREE		36	NO	Not Available	NO	TCGA-HT-7478	4c3e709a-fd52-431c-8be5-3d9b1f80ecd2	6	-13216	Not Applicable	0	194	Not Available	Not Available
TCGA-DH-A7UT	30	MALE	531	Astrocytoma	Central nervous system	Dead	G3	1	404			WITH TUMOR		30	Unknown	Not Available	NO	TCGA-DH-A7UT	B2B57E93-2722-4546-9A0B-20155B86EDEF	10	-11014	Not Applicable	0	200	Not Available	Not Available	TCGA-DH-A7UT-D60292	AF34A876-4053-4F16-AFEF-058D051E29BA	Not Available	6	97	55	Temodar	Stable Disease	6	Not Available	Not Available	Not Available	Not Available	Not Applicable	Not Available	Not Available	NO	Chemotherapy	Not Available	Not Available	Not Available	NO	2014
TCGA-HT-7604	50	MALE	3725	Astrocytoma	Central nervous system	Alive	G2	0	3725			TUMOR FREE		50	NO	Not Available	NO	TCGA-HT-7604	019c5de9-74fd-48b7-95a3-227532e16c5a	1	-18443	Not Applicable	0	3283	Not Available	Not Available	TCGA-HT-7604-D48645	D1A61351-ABC0-43CF-9D78-2C86D8B5E85B	Not Available	18	2509	Not Available	Temodar	Partial Response	9	Not Available	Not Available	Not Available	Not Available	Not Applicable	Not Available	Not Available	NO	Chemotherapy	Not Available	Not Available	Not Available	NO	2013
TCGA-DU-5855	49	FEMALE	207	Oligoastrocytoma	Central nervous system	Alive	G3	1				WITH TUMOR		49	Not Available	Not Available	Not Available	TCGA-DU-5855	e326c1dd-2ef8-431b-a657-440aa3f35ff3	13	-18234	Not Applicable	0	207	Not Available	19	TCGA-DU-5855-D14805;TCGA-DU-5855-D14806	0917cb19-d74a-4fb8-8750-5709eec75033;8fda500e-bf37-490b-816b-b3bac86f6197	Not Available;Not Available	25;25	70;Not Available	41;118	Temozolomide;Temozolomide	Not Available;Not Available	5;5	1;4	75;200	mg/m2;mg/m2	ADJUVANT;ADJUVANT	Not Applicable;Not Applicable	1;1	PO;PO	NO;YES	Chemotherapy;Chemotherapy	Not Available;Not Available	140;270	mg;mg	Not Available;Not Available	2011;2011
TCGA-DH-A66B	52	MALE	1279	Astrocytoma	Central nervous system	Alive	G3	1				WITH TUMOR		52	Unknown	Not Available	NO	TCGA-DH-A66B	CB1E9916-C03F-405A-A797-15823DF09C8E	25	-19156	Not Applicable	0	901	Not Available	901	TCGA-DH-A66B-D46562	9A60312E-9D6E-4C6A-A773-1DD195DBA56E	Not Available	9	432	25	Temozolomide	Stable Disease	8	Not Available	Not Available	Not Available	Not Available	Not Applicable	Not Available	Not Available	NO	Chemotherapy	Not Available	Not Available	Not Available	NO	2013
TCGA-DU-5847	34	FEMALE	548	Astrocytoma	Central nervous system	Alive	G3	1				WITH TUMOR		34	NO	Not Available	NO	TCGA-DU-5847	92a7c445-2217-400a-bdcd-df41502416b6	21	-12606	Not Applicable	0	548	Not Available	Not Available	TCGA-DU-5847-D14830;TCGA-DU-5847-D14827;TCGA-DU-5847-D14829	55c779f0-e61a-473c-8a89-935f50562c9a;3af6c9cd-f9b6-4671-a6fd-6ebfc1699b25;a3b7d452-71cd-4e89-a6ef-48dd6d15b804	Not Available;Not Available;Not Available	21;21;21	265;265;89	84;84;27	Bevacizumab;Temozolomide;Temozolomide	Not Available;Not Available;Not Available	6;6;6	06;06;01	Not Available;Not Available;Not Available	mg;mg/m2;mg/m2	ADJUVANT;ADJUVANT;ADJUVANT	Not Applicable;Not Applicable;Not Applicable	01;01;01	IV;PO;PO	NO;NO;NO	Targeted Molecular therapy;Chemotherapy;Chemotherapy	Not Available;Not Available;Not Available	Not Available;Not Available;Not Available	Not Available;Not Available;Not Available	Not Available;Not Available;Not Available	2011;2011;2011
TCGA-DB-A4XC	26	MALE	1421	Oligoastrocytoma	Central nervous system	Alive	G2	0	1421			TUMOR FREE		26	Unknown	Not Available	NO	TCGA-DB-A4XC	33615113-791B-4286-A23A-AD3D1F8D4B09	21	-9705	Not Applicable	0	840	Not Available	Not Available
TCGA-DU-8165	60	FEMALE	582	Oligodendroglioma	Central nervous system	Alive	G3	0	582			WITH TUMOR		60	Not Available	Not Available	Not Available	TCGA-DU-8165	11dffe71-b516-41e8-9987-e0ff5d2356d1	15	-21964	Not Applicable	0	185	Not Available	11	TCGA-DU-8165-D33110;TCGA-DU-8165-D33111	145B8B1F-FD1F-4CF3-9540-94D864B5D265;4859BCE3-A8C5-4D00-BA7C-C4F62A10220E	Not Available;Not Available	21;21	71;Not Available	30;101	Temozolomide;temozolomide	Stable Disease;Not Applicable	6;6	Not Available;Not Available	Not Available;Not Available	Not Available;Not Available	Not Available;Not Available	Not Applicable;Not Applicable	Not Available;Not Available	Not Available;Not Available	NO;YES	Chemotherapy;Chemotherapy	Not Available;Not Available	Not Available;Not Available	Not Available;Not Available	NO;NO	2012;2012
TCGA-QH-A6CX	66	MALE	372	Astrocytoma	Central nervous system	Dead	G2	1	273			TUMOR FREE		66	NO	Not Available	NO	TCGA-QH-A6CX	CF29547A-305B-4E6E-8342-36AAC0850065	2	-24252	Not Applicable	0	-1	Not Available	-7
TCGA-S9-A7QX	36	FEMALE	564	Astrocytoma	Central nervous system	Alive	G3	1				WITH TUMOR		36	NO	Not Available	NO	TCGA-S9-A7QX	427F4D23-2B76-4A2A-A498-0C3473F57169	5	-13332	Not Applicable	0	123	Not Available	-3	TCGA-S9-A7QX-D52660	B1D7F4E1-8C4A-4A4E-8A0B-0A59C9CFDF41	Not Available	5	Not Available	113	Temozolomide	Not Applicable	12	Not Available	Not Available	Not Available	Not Available	Not Applicable	Not Available	Not Available	YES	Chemotherapy	Not Available	Not Available	Not Available	NO	2013
TCGA-HT-7874	41	FEMALE	1130	Oligodendroglioma	Central nervous system	Alive	G3	0	1130			TUMOR FREE		41	NO	Not Available	NO	TCGA-HT-7874	775c04e6-a02d-44a4-86f7-496056edd249	15	-15045	Not Applicable	0	1130	Not Available	Not Available	TCGA-HT-7874-D28709;TCGA-HT-7874-D28817;TCGA-HT-7874-D28820	162b36dc-0c84-4e5c-a93b-2f28f7bb9682;47e68bc1-347b-402b-9c84-d26927dd3b66;547b1cf3-8792-494e-b3cf-f5cc70be2a51	Not Available;Not Available;Not Available	28;1;1	87;140;549	42;136;171	Temodar;Temodar;Temodar	Not Available;Not Available;Not Available	2;3;3	1;1;11	100;240;315	mg/day;mg/day;mg/day	ADJUVANT;ADJUVANT;ADJUVANT	Not Applicable;Not Applicable;Not Applicable	1;2;3	PO;PO;PO	NO;NO;NO	Chemotherapy;Chemotherapy;Chemotherapy	Not Available;Not Available;Not Available	4200;1200;17325	mg;mg;mg	Not Available;Not Available;Not Available	2012;2012;2012
TCGA-DH-A66G	49	FEMALE	523	Oligodendroglioma	Central nervous system	Alive	G3	1				WITH TUMOR		49	Unknown	Not Available	NO	TCGA-DH-A66G	DA40E6D3-A2A9-4517-AAA2-AEF6C3892EBF	25	-18199	Not Applicable	0	117	Not Available	19	TCGA-DH-A66G-D64430	E9553E2D-EAF0-48AD-979F-23ECA9666C61	Not Available	2	211	41	Temodar	Partial Response	9	Not Available	Not Available	Not Available	Not Available	Not Applicable	Not Available	Not Available	NO	Chemotherapy	Not Available	Not Available	Not Available	NO	2014
TCGA-HT-8111	32	MALE	7	Oligoastrocytoma	Central nervous system	Alive	G3	0	7			Not Available		32	NO	Not Available	NO	TCGA-HT-8111	975c76cd-f88a-4d88-93a4-fbf2cb9e2e3b	17	-11810	Not Applicable	0	7	Not Available	Not Available
TCGA-DU-A6S3	60	MALE	656	Oligodendroglioma	Central nervous system	Alive	G2	0	656			TUMOR FREE		60	Unknown	Not Available	Unknown	TCGA-DU-A6S3	1E713E76-064D-46DC-A53C-20A17EB68341	20	-22038	Not Applicable	0	82	Not Available	Not Available
TCGA-DU-7290	45	FEMALE	315	Astrocytoma	Central nervous system	Dead	G3	1				WITH TUMOR		45	Not Available	Not Available	Not Available	TCGA-DU-7290	e00a9855-c15e-46ef-988f-25ca64ec4717	11	-16667	315	0	Not Available	Not Available	Not Available
TCGA-HT-7469	30	MALE	351	Oligodendroglioma	Central nervous system	Dead	G3	1	92			WITH TUMOR		30	NO	Not Available	NO	TCGA-HT-7469	b9e2f4d1-866c-4c62-a9c8-8de7eb364a6e	29	-11097	Not Applicable	0	238	Not Available	Not Available	TCGA-HT-7469-D28784;TCGA-HT-7469-D28785	96B1E5CA-DD30-4FE4-B287-100C3F6650C7;9FC120A9-D05E-4824-9EA4-6EA5F6DBCA2D	Not Available;Not Available	1;1	84;179	42;112	Temodar;Temodar	Not Available;Not Available	3;3	1;3	140;400	mg/day;mg/day	ADJUVANT;PROGRESSION	Not Applicable;Not Applicable	1;2	PO;PO	NO;NO	Chemotherapy;Chemotherapy	Not Available;Not Available	5880;6000	mg;mg	Not Available;Not Available	2012;2012
TCGA-QH-A6X5	58	FEMALE	497	Oligoastrocytoma	Central nervous system	Alive	G2	0	497			Unknown		58	NO	Not Available	NO	TCGA-QH-A6X5	ED833BE3-0E9B-4C9B-B6D5-1098F08265A0	9	-21239	Not Applicable	0	119	Not Available	119
TCGA-DU-6404	24	FEMALE	4068	Oligodendroglioma	Central nervous system	Dead	G3	1	1154			WITH TUMOR		24	NO	Not Available	NO	TCGA-DU-6404	c0d47e0f-4918-4e06-9db6-201671b1259c	21	-9021	4068	0	Not Available	Not Available	126	TCGA-DU-6404-D14798;TCGA-DU-6404-D14789;TCGA-DU-6404-D14786;TCGA-DU-6404-D14790;TCGA-DU-6404-D14791;TCGA-DU-6404-D14787;TCGA-DU-6404-D14784;TCGA-DU-6404-D14785;TCGA-DU-6404-D14799;TCGA-DU-6404-D14788;TCGA-DU-6404-D14804	2128710b-2bfd-4200-a650-deb72ee4278c;b3ee688e-79eb-4dd1-a3ee-e73f99ebf877;c45c5914-3f1a-44ef-8d3d-20ef29f2e583;83dc3af5-58c5-423c-b1d7-7d9cdaf28df4;8f2f4cd2-4301-4be8-bdf3-ae8741ec4bc5;8290859f-c748-4d89-8312-4d66fb7a347b;16a48912-089b-46f1-a756-6ee83dfce1a8;4b18ce80-40f5-4f5e-99c8-9949a8689e9f;18e4081d-6f45-4245-899d-7df6394f7000;7e05a613-6102-4584-a478-8610ff8936d5;4784091c-7545-4001-bb2f-b2d99…	Not Available;Not Available;Not Available;Not Available;Not Available;Not Available;Not Available;Not Available;Not Available;Not Available;Not Available	31;31;31;31;31;31;31;31;31;31;21	3884;3060;1967;3185;3185;2714;506;1632;3581;2714;4066	3227;2731;1762;3154;3154;2360;171;1602;3227;2360;4066	Carboplatin;Bevacizumab;Irinotecan;Temozolomide;Bevacizumab;Irinotecan;Temozolomide;Temozolomide;Bevacizumab;Bevacizumab;Bevacizumab	Not Available;Not Available;Not Available;Not Available;Not Available;Not Available;Not Available;Not Available;Not Available;Not Available;Not Available	5;5;5;5;5;5;5;5;5;5;6	10;26;6;2;2;12;12;12;14;12;1	5;10;325;100;10;125;200;200;15;10;10	AUC;mg/kg;mg/m2;mg/m2;mg/kg;mg/m2;mg/m2;mg/m2;mg/kg;mg/kg;mg/kg	PROGRESSION;PROGRESSION;PROGRESSION;PROGRESSION;PROGRESSION;PROGRESSION;ADJUVANT;PROGRESSION;PROGRESSION;PROGRESSION;PROGRESSION	Not Applicable;Not Applicable;Not Applicable;Not Applicable;Not Applicable;Not Applicable;Not Applicable;Not Applicable;Not Applicable;Not Applicable;Not Applicable	8;5;3;6;6;4;1;2;8;4;10	IV;IV;IV;PO;IV;IV;PO;PO;IV;IV;IV	NO;NO;NO;NO;NO;NO;NO;NO;NO;NO;NO	Chemotherapy;Targeted Molecular therapy;Chemotherapy;Chemotherapy;Targeted Molecular therapy;Chemotherapy;Chemotherapy;Chemotherapy;Targeted Molecular therapy;Targeted Molecular therapy;Targeted Molecular therapy	Not Available;Not Available;Not Available;Not Available;Not Available;Not Available;Not Available;Not Available;Not Available;Not Available;Not Available	870;745;600;140;745;231;385;370;1172;134;635	mg;mg;mg;mg;mg;mg;mg;mg;mg;mg;mg	Not Available;Not Available;Not Available;Not Available;Not Available;Not Available;Not Available;Not Available;Not Available;Not Available;Not Available	2011;2011;2011;2011;2011;2011;2011;2011;2011;2011;2011
TCGA-CS-6188	48	MALE	814	Astrocytoma	Central nervous system	Dead	G3	1	647			WITH TUMOR		48	NO	Not Available	NO	TCGA-CS-6188	3f70c3e3-0131-466f-92aa-0a63ab3d4258	23	-17729	Not Applicable	0	725	Not Available	-1	TCGA-CS-6188-D17678	0d299bff-323c-4529-b028-86571ff11176	Not Available	23	716	71	Temodar	Not Available	9	Not Available	400	mg	ADJUVANT	Not Applicable	1	PO	NO	Chemotherapy	Not Available	Not Available	mg	Not Available	2011
TCGA-HT-7485	42	MALE	122	Astrocytoma	Central nervous system	Alive	G2	0	122			TUMOR FREE		42	NO	Not Available	NO	TCGA-HT-7485	8d06226e-500b-4172-ae96-c674913909e6	6	-15589	Not Applicable	0	122	Not Available	24
TCGA-QH-A870	38	FEMALE	395	Oligoastrocytoma	Central nervous system	Alive	G3	1	335			TUMOR FREE		38	NO	Not Available	NO	TCGA-QH-A870	345D975C-E666-4614-81EB-5CCBB5BD2CF7	12	-14082	Not Applicable	0	2	Not Available	2	TCGA-QH-A870-D68241	17ABE603-39E5-415F-B81D-B29E52C111BC	Not Available	14	Not Available	396	temozolomide	Not Applicable	11	Not Available	Not Available	Not Available	Not Available	Not Applicable	Not Available	Not Available	YES	Chemotherapy	Not Available	Not Available	Not Available	NO	2014
TCGA-HT-A61C	66	MALE	537	Oligodendroglioma	Central nervous system	Dead	G3	1	476			TUMOR FREE		66	NO	Not Available	NO	TCGA-HT-A61C	77396AE6-3838-47BF-AAAE-F9A0F401EC7F	12	-24276	Not Applicable	0	103	Not Available	19	TCGA-HT-A61C-D48457	6B1BF855-0160-41D2-B553-3B5D84D7E0B1	Not Available	22	Not Available	27	Temodar	Complete Response	11	Not Available	Not Available	Not Available	Not Available	Not Applicable	Not Available	Not Available	Not Available	Chemotherapy	Not Available	Not Available	Not Available	NO	2013
TCGA-P5-A5F2	36	FEMALE	242	Astrocytoma	Central nervous system	Alive	G2	0	242			WITH TUMOR		36	Unknown	Not Available	Unknown	TCGA-P5-A5F2	C85FA637-941A-4A9A-8029-F5B44F3DA430	13	-13396	Not Applicable	0	232	Not Available	Not Available	TCGA-P5-A5F2-D56615;TCGA-P5-A5F2-D59335;TCGA-P5-A5F2-D59336	FEAA8647-2C75-47E9-A256-1C12969E38D6;DA5506EB-D01F-4051-92F8-13CB90678F5C;4EC478D5-914A-4950-A014-60C5EEA852D3	Not Available;Not Available;Not Available	8;30;30	242;242;242	30;30;30	Mustophoran;Avastin;Themozolomide	Partial Response;Partial Response;Partial Response	5;5;5	Not Available;Not Available;Not Available	Not Available;Not Available;Not Available	Not Available;Not Available;Not Available	Not Available;Not Available;Not Available	Not Applicable;Not Applicable;Not Applicable	Not Available;Not Available;Not Available	Not Available;Not Available;Not Available	NO;NO;NO	Chemotherapy;Not Available;Not Available	Not Available;Not Available;Not Available	Not Available;Not Available;Not Available	Not Available;Not Available;Not Available	NO;NO;NO	2014;2014;2014
TCGA-CS-5396	53	FEMALE	1631	Oligodendroglioma	Central nervous system	Alive	G3	1				WITH TUMOR		53	Not Available	Not Available	NO	TCGA-CS-5396	b6c2c9bd-625b-4a98-830c-49c344f6cb5f	17	-19399	Not Applicable	0	303	Not Available	20	TCGA-CS-5396-D15818	7b80fb67-5c9f-4889-bab8-a973e53717f1	Not Available	1	Not Available	39	Temodar	Not Available	9	Not Available	360	mg	ADJUVANT	Not Applicable	1	PO	YES	Chemotherapy	Not Available	Not Available	mg	Not Available	2011
TCGA-DU-6395	31	MALE	1491	Oligoastrocytoma	Central nervous system	Dead	G2	1	1197			WITH TUMOR		31	Not Available	Not Available	Not Available	TCGA-DU-6395	6355cade-7b3a-43a8-9f1f-8e7bc45755a8	15	-11584	1491	0	Not Available	Not Available	Not Available	TCGA-DU-6395-D14947;TCGA-DU-6395-D14944;TCGA-DU-6395-D14946	a3b4d4ea-fc08-47a3-80d6-c96e3f4a6cd1;564bb929-f3d9-49eb-b544-286ac7cf8686;a6ce591e-8346-45ee-abee-715500c534e3	Not Available;Not Available;Not Available	26;26;26	Not Available;1266;1386	1425;870;1266	Tamoxifen;PCV;PCV	Not Available;Not Available;Not Available	1;5;5	Not Available;1;4	10;Not Available;Not Available	mg;Not Available;Not Available	PROGRESSION;PROGRESSION;PROGRESSION	Not Applicable;Not Applicable;Not Applicable	3;1;2	PO;IV;IV	NO;NO;NO	Chemotherapy;Chemotherapy;Chemotherapy	Not Available;Not Available;Not Available	20;Not Available;Not Available	mg;Not Available;Not Available	Not Available;Not Available;Not Available	2011;2011;2011
TCGA-TM-A84J	63	MALE	735	Oligodendroglioma	Central nervous system	Alive	G3	1	454			TUMOR FREE		63	NO	Not Available	NO	TCGA-TM-A84J	B3720405-CE3F-49C7-A5D9-BBFFD06F6AEF	17	-23091	Not Applicable	0	532	Not Available	0	TCGA-TM-A84J-D56500;TCGA-TM-A84J-D56501	CD42B16D-E498-41D9-8798-158E92B765DD;083ACA4E-16F2-4700-9A59-61D762064443	Not Available;Not Available	17;17	Not Available;Not Available	61;476	Temozolomide;Procarbazine	Not Applicable;Not Applicable	2;2	Not Available;Not Available	Not Available;Not Available	Not Available;Not Available	Not Available;Not Available	Not Applicable;Not Applicable	Not Available;Not Available	Not Available;Not Available	YES;YES	Chemotherapy;Chemotherapy	Not Available;Not Available	Not Available;Not Available	Not Available;Not Available	YES;YES	2014;2014
TCGA-HT-7687	74	MALE	3	Oligodendroglioma	Central nervous system	Alive	G3	0	3			TUMOR FREE		74	Not Available	Not Available	Not Available	TCGA-HT-7687	3f36cd97-eb22-47de-b447-5c96378e4a2b	15	-27186	Not Applicable	0	0	Not Available	Not Available
TCGA-S9-A6U9	36	MALE	2918	Astrocytoma	Central nervous system	Alive	G3	1				WITH TUMOR		36	NO	Not Available	NO	TCGA-S9-A6U9	38ECA720-AD68-43A7-8A1C-F79F838D5D03	4	-13460	Not Applicable	0	2546	Not Available	Not Available
TCGA-S9-A6WO	29	MALE	566	Astrocytoma	Central nervous system	Alive	G2	1	187			WITH TUMOR		29	NO	Not Available	NO	TCGA-S9-A6WO	A2202233-4A83-4163-9532-B6EDB9941453	5	-10933	Not Applicable	0	231	Not Available	-4
TCGA-CS-6668	57	FEMALE	1519	Oligodendroglioma	Central nervous system	Alive	G2	1				WITH TUMOR		57	NO	Not Available	NO	TCGA-CS-6668	a5d3f3fb-6541-419d-b47e-720d438f1bff	24	-20836	Not Applicable	0	244	Not Available	-1	TCGA-CS-6668-D17586	ae31a013-3c31-42fe-9b59-da0d0280a6fc	Not Available	24	Not Available	27	Temodar	Not Available	9	Not Available	Not Available	mg	ADJUVANT	Not Applicable	1	PO	YES	Chemotherapy	Not Available	Not Available	mg	Not Available	2011
TCGA-HW-A5KK	64	MALE	388	Astrocytoma	Central nervous system	Dead	G3	0	388			WITH TUMOR		64	Not Available	Not Available	Not Available	TCGA-HW-A5KK	8A94FF28-A74D-4FE2-B9C0-06C01F0A3FB6	12	-23484	Not Applicable	0	240	Not Available	Not Available	TCGA-HW-A5KK-D48696;TCGA-HW-A5KK-D48698	DC0EA9A7-61C9-406F-B1FD-0D3E2267F459;33F84057-D56D-46FB-A1CB-09F56755FEBE	Not Available;Not Available	19;19	176;Not Available	23;207	Temozolomide;Bevacizumab	Clinical Progressive Disease;Not Applicable	9;9	Not Available;Not Available	Not Available;Not Available	Not Available;Not Available	Not Available;Not Available	Not Applicable;Not Applicable	Not Available;Not Available	Not Available;Not Available	NO;YES	Chemotherapy;Chemotherapy	Not Available;Not Available	Not Available;Not Available	Not Available;Not Available	NO;NO	2013;2013
TCGA-WY-A859	34	FEMALE	1213	Astrocytoma	Central nervous system	Alive	G2	0	1213			WITH TUMOR		34	NO	Not Available	NO	TCGA-WY-A859	DE6F01BF-2DE9-4D07-A956-E6A4C0ACB371	20	-12631	Not Applicable	0	1213	Not Available	293
TCGA-DH-A7UU	43	MALE	417	Astrocytoma	Central nervous system	Alive	G3	1				WITH TUMOR		43	Unknown	Not Available	NO	TCGA-DH-A7UU	977118C8-B446-4696-AA6E-9F1A1055E241	10	-16037	Not Applicable	0	105	Not Available	18	TCGA-DH-A7UU-D60354	6B976447-B1E6-4CC4-A0A5-D25E373C2671	Not Available	6	88	41	Temodar	Stable Disease	6	Not Available	Not Available	Not Available	Not Available	Not Applicable	Not Available	Not Available	NO	Chemotherapy	Not Available	Not Available	Not Available	NO	2014
TCGA-S9-A7QW	54	FEMALE	458	Astrocytoma	Central nervous system	Alive	G3	1	382			WITH TUMOR		54	NO	Not Available	NO	TCGA-S9-A7QW	765588AA-075F-477F-9C18-099D018D3A1B	5	-19869	Not Applicable	0	109	Not Available	-4	TCGA-S9-A7QW-D66224	8B394C53-188F-4E7E-A814-51B27B3B1898	Not Available	6	592	382	Temozolomide	Stable Disease	10	Not Available	Not Available	Not Available	Not Available	Not Applicable	Not Available	Not Available	NO	Chemotherapy	Not Available	Not Available	Not Available	YES	2014
TCGA-QH-A65V	43	FEMALE	384	Oligodendroglioma	Central nervous system	Alive	G2	1				WITH TUMOR		43	NO	Not Available	NO	TCGA-QH-A65V	AD72E61E-51E3-4992-AC77-65E895935736	2	-15850	Not Applicable	0	147	Not Available	-9	TCGA-QH-A65V-D47245;TCGA-QH-A65V-D47246;TCGA-QH-A65V-D47248	C19462BC-CC29-49EA-804E-A35C6FF34868;772815A6-D22C-478E-B754-DC60B27CFA26;DC68F1EC-A84E-42E8-8F2E-BD8F195F5255	Not Available;Not Available;Not Available	29;29;29	327;307;307	147;147;147	PROCARBAZINE;LOMUSTINE;VINCRISTINE	Stable Disease;Stable Disease;Stable Disease	8;8;8	Not Available;Not Available;Not Available	Not Available;Not Available;Not Available	Not Available;Not Available;Not Available	Not Available;Not Available;Not Available	Not Applicable;Not Applicable;Not Applicable	Not Available;Not Available;Not Available	Not Available;Not Available;Not Available	NO;NO;NO	Chemotherapy;Chemotherapy;Chemotherapy	Not Available;Not Available;Not Available	Not Available;Not Available;Not Available	Not Available;Not Available;Not Available	NO;NO;NO	2013;2013;2013
TCGA-WY-A85E	48	FEMALE	633	Oligoastrocytoma	Central nervous system	Alive	G2	1	532			WITH TUMOR		48	NO	Not Available	NO	TCGA-WY-A85E	2272DFF7-A509-496F-B500-467C1BCE2F79	27	-17878	Not Applicable	0	626	Not Available	311
TCGA-DU-7012	74	FEMALE	199	Astrocytoma	Central nervous system	Dead	G3	1				WITH TUMOR		74	Not Available	Not Available	Not Available	TCGA-DU-7012	c50c984f-316a-4f24-968d-618691c54c3d	28	-27039	199	0	Not Available	Not Available	Not Available
TCGA-CS-6669	26	FEMALE	1494	Oligodendroglioma	Central nervous system	Alive	G2	1				WITH TUMOR		26	NO	Not Available	NO	TCGA-CS-6669	dc5bdd21-b23f-400e-bbe2-4c98a517fc9e	24	-9809	Not Applicable	0	225	Not Available	0	TCGA-CS-6669-D17590	3f8e0599-a4ec-47cd-8894-5db97c17437c	Not Available	24	Not Available	30	Temodar	Not Available	9	Not Available	Not Available	mg	ADJUVANT	Not Applicable	1	PO	YES	Chemotherapy	Not Available	Not Available	mg	Not Available	2011
TCGA-TQ-A7RI	37	FEMALE	62	Oligodendroglioma	Central nervous system	Alive	G2	0	62			Unknown		37	NO	Not Available	NO	TCGA-TQ-A7RI	7989B7FB-B9D9-4D3F-9352-CD0C1F28D828	25	-13799	Not Applicable	0	62	Not Available	Not Available
TCGA-HT-8012	30	FEMALE	286	Oligodendroglioma	Central nervous system	Alive	G2	1	133			Not Available		30	NO	Not Available	NO	TCGA-HT-8012	9351b1ae-89e6-4091-934f-d50da06cd01d	3	-11295	Not Applicable	0	286	Not Available	Not Available
TCGA-F6-A8O3	34	MALE	7	Oligodendroglioma	Central nervous system	Alive	G2	0	7			TUMOR FREE		34	NO	Not Available	NO	TCGA-F6-A8O3	784ECAA5-7FB8-402A-8240-396AAD96BE83	12	-12578	Not Applicable	0	7	Not Available	Not Available
TCGA-TQ-A7RO	29	MALE	949	Oligoastrocytoma	Central nervous system	Alive	G2	1				WITH TUMOR		29	NO	Not Available	NO	TCGA-TQ-A7RO	D698946E-57DD-4FF2-B5FA-7A1D15C828BE	17	-10890	Not Applicable	0	949	Not Available	123
TCGA-S9-A7J1	43	MALE	249	Oligodendroglioma	Central nervous system	Alive	G2	1				WITH TUMOR		43	NO	Not Available	NO	TCGA-S9-A7J1	33BEDFB7-33FB-479D-B997-50C3284C0AC9	12	-15926	Not Applicable	0	249	Not Available	-17
TCGA-TM-A84B	40	MALE	758	Astrocytoma	Central nervous system	Dead	G3	1				WITH TUMOR		40	NO	Not Available	NO	TCGA-TM-A84B	EE6BF12F-8A73-49E2-B566-368B2B42165B	16	-14933	Not Applicable	0	365	Not Available	0	TCGA-TM-A84B-D56640	9FE9D101-9718-4241-B3BC-6459C9570FF0	Not Available	16	338	188	Temozolomide	Clinical Progressive Disease	2	Not Available	Not Available	Not Available	Not Available	Not Applicable	Not Available	Not Available	NO	Chemotherapy	Not Available	Not Available	Not Available	NO	2014
TCGA-DB-A64X	56	FEMALE	563	Astrocytoma	Central nervous system	Alive	G3	0	563			TUMOR FREE		56	Unknown	Not Available	NO	TCGA-DB-A64X	9922DE10-9280-44C0-B86F-6D1CA7E55BF2	7	-20625	Not Applicable	0	332	Not Available	-19	TCGA-DB-A64X-D46516	640A29D8-5081-47AA-93FE-06A3B488486E	Not Available	7	265	53	Temodar	Stable Disease	8	Not Available	Not Available	Not Available	Not Available	Not Applicable	Not Available	Not Available	NO	Chemotherapy	Not Available	Not Available	Not Available	NO	2013
TCGA-FG-A713	74	FEMALE	622	Oligoastrocytoma	Central nervous system	Alive	G2	0	622			TUMOR FREE		74	NO	Not Available	NO	TCGA-FG-A713	FA878A23-CD20-44EF-B438-33033B5FB1FE	4	-27232	Not Applicable	0	159	Not Available	13
TCGA-E1-A7YH	47	FEMALE	2835	Astrocytoma	Central nervous system	Dead	G3	1	689			WITH TUMOR		47	Unknown	Not Available	NO	TCGA-E1-A7YH	9F469EDB-6B12-4EAB-BD6F-9C10034D4CB7	12	-17465	2835	0	Not Available	Not Available	17	TCGA-E1-A7YH-D61224;TCGA-E1-A7YH-D61225;TCGA-E1-A7YH-D61226;TCGA-E1-A7YH-D61228;TCGA-E1-A7YH-D61231;TCGA-E1-A7YH-D61234;TCGA-E1-A7YH-D61235;TCGA-E1-A7YH-D61236;TCGA-E1-A7YH-D61238	C3FB6DAF-CC6E-4337-A4D9-428A04D885F1;5ABFE853-898E-4AE7-B004-84BA9C9F538A;497713B5-E927-49B8-BCDF-987ED2BD152D;AED54027-D9B2-47BF-A61C-FE8F7F7A96CD;0E15F21A-0740-4CEA-8117-F322CA019484;4C28D915-D694-4549-BDCD-78BB263BA535;9D2F071F-A519-4608-8897-8CB965C09A4C;7CAE29FD-FD85-47BA-B60F-BBE33F7D49FF;9CEF76EB-E81C-4496-A154-0999F535C7E9	Not Available;Not Available;Not Available;Not Available;Not Available;Not Available;Not Available;Not Available;Not Available	14;14;14;14;14;14;14;14;14	87;216;537;752;835;1223;1223;1328;1627	45;117;222;706;775;867;867;1224;1345	Temodar;CCNU;Temodar;Temodar;Temodar;Erlotinib;Avastin;Avastin;VP-16	Stable Disease;Stable Disease;Unknown;Clinical Progressive Disease;Clinical Progressive Disease;Stable Disease;Stable Disease;Clinical Progressive Disease;Clinical Progressive Disease	8;8;8;8;8;8;8;8;8	Not Available;Not Available;Not Available;Not Available;Not Available;Not Available;Not Available;Not Available;Not Available	Not Available;Not Available;Not Available;Not Available;Not Available;Not Available;Not Available;Not Available;Not Available	Not Available;Not Available;Not Available;Not Available;Not Available;Not Available;Not Available;Not Available;Not Available	Not Available;Not Available;Not Available;Not Available;Not Available;Not Available;Not Available;Not Available;Not Available	Not Applicable;Not Applicable;Not Applicable;Not Applicable;Not Applicable;Not Applicable;Not Applicable;Not Applicable;Not Applicable	Not Available;Not Available;Not Available;Not Available;Not Available;Not Available;Not Available;Not Available;Not Available	Not Available;Not Available;Not Available;Not Available;Not Available;Not Available;Not Available;Not Available;Not Available	NO;NO;NO;NO;NO;NO;NO;NO;NO	Chemotherapy;Chemotherapy;Chemotherapy;Chemotherapy;Chemotherapy;Chemotherapy;Not Available;Not Available;Chemotherapy	Not Available;Not Available;Not Available;Not Available;Not Available;Not Available;Not Available;Not Available;Not Available	Not Available;Not Available;Not Available;Not Available;Not Available;Not Available;Not Available;Not Available;Not Available	Not Available;Not Available;Not Available;Not Available;Not Available;Not Available;Not Available;Not Available;Not Available	NO;NO;NO;NO;NO;YES;YES;NO;NO	2014;2014;2014;2014;2014;2014;2014;2014;2014
TCGA-DB-A64S	20	MALE	835	Oligoastrocytoma	Central nervous system	Alive	G2	0	835			TUMOR FREE		20	NO	Not Available	NO	TCGA-DB-A64S	66990A9D-8C40-4C56-B931-5C3826C3BC27	7	-7389	Not Applicable	0	469	Not Available	-29
TCGA-DU-6408	23	FEMALE	3470	Oligodendroglioma	Central nervous system	Dead	G3	1	2097			Not Available		23	Not Available	Not Available	Not Available	TCGA-DU-6408	14375753-a69f-41e0-b910-2bb8e84cc43a	21	-8752	3470	0	Not Available	Not Available	Not Available	TCGA-DU-6408-D14914;TCGA-DU-6408-D14910;TCGA-DU-6408-D14913;TCGA-DU-6408-D14911	4e0b69f2-a12d-42b1-8d9e-118a8d889a24;37c7aca8-52b5-4421-9922-52ea6ab89b0a;bf35364e-fbff-4d21-b3fc-dff1ce09cb5d;8ac55ee4-7db3-4a31-817c-de2a0893a41c	Not Available;Not Available;Not Available;Not Available	20;20;20;20	Not Available;1226;Not Available;Not Available	2608;1175;2608;2608	Capecitabine;Temozolomide;Celebrex;Temozolomide	Not Available;Not Available;Not Available;Not Available	6;6;6;6	Not Available;02;Not Available;Not Available	Not Available;Not Available;Not Available;Not Available	mg/m2;mg/m2;mg;mg/m2	PROGRESSION;ADJUVANT;PROGRESSION;PROGRESSION	Not Applicable;Not Applicable;Not Applicable;Not Applicable	02;01;02;02	PO;PO;PO;PO	NO;NO;NO;NO	Chemotherapy;Chemotherapy;Other, specify in notes;Chemotherapy	Not Available;Not Available;Not Available;Not Available	Not Available;Not Available;Not Available;Not Available	mg;mg;mg;mg	Not Available;Not Available;Not Available;Not Available	2011;2011;2011;2011
TCGA-QH-A6X4	47	MALE	442	Oligoastrocytoma	Central nervous system	Alive	G3	0	442			TUMOR FREE		47	NO	Not Available	NO	TCGA-QH-A6X4	976D067B-9D7F-4920-A04D-E831EDC6C2C2	9	-17258	Not Applicable	0	192	Not Available	192	TCGA-QH-A6X4-D52186	66530FFA-1EDB-4819-9F1D-22E7BD5BAC7E	Not Available	9	342	196	temozolomide	Clinical Progressive Disease	12	Not Available	Not Available	Not Available	Not Available	Not Applicable	Not Available	Not Available	NO	Chemotherapy	Not Available	Not Available	Not Available	NO	2013
TCGA-DU-7019	39	MALE	800	Oligoastrocytoma	Central nervous system	Alive	Discrepancy	0	800			TUMOR FREE		39	Not Available	Not Available	Not Available	TCGA-DU-7019	1b43ff0c-cf13-4620-b5c7-7abd9129612f	26	-14279	Not Applicable	0	800	Not Available	21	TCGA-DU-7019-D17099;TCGA-DU-7019-D17098	407c4659-4e06-40bf-ba0f-7f715113b34f;768a76e4-31d4-43bc-85d9-e205b2e3b937	Not Available;Not Available	26;26	436;71	101;28	Temozolomide;Temozolomide	Not Available;Not Available	9;9	12;01	150;75	mg/m2;mg/m2	ADJUVANT;ADJUVANT	Not Applicable;Not Applicable	01;01	PO;PO	NO;NO	Chemotherapy;Chemotherapy	Not Available;Not Available	320;160	mg;mg	Not Available;Not Available	2011;2011
TCGA-DU-A76K	87	MALE	347	Oligodendroglioma	Central nervous system	Dead	G2	1	203			WITH TUMOR		87	Unknown	Not Available	Unknown	TCGA-DU-A76K	30BF5895-0671-4FB1-A96D-857847FCF7B0	22	-31776	347	0	Not Available	Not Available	Not Available	TCGA-DU-A76K-D50343	67766C84-4517-44DE-BCA9-0A2EEA468543	Not Available	22	269	236	Temozolomide	Clinical Progressive Disease	10	Not Available	Not Available	Not Available	Not Available	Not Applicable	Not Available	Not Available	NO	Chemotherapy	Not Available	Not Available	Not Available	NO	2013
TCGA-R8-A6MK	40	MALE	2702	Oligodendroglioma	Central nervous system	Alive	G2	0	2702			Not Available		40	Not Available	Not Available	Not Available	TCGA-R8-A6MK	65836B59-B469-4B89-ADF5-E65735E494F5	30	-14716	Not Applicable	0	2702	Not Available	Not Available
TCGA-HT-7879	31	MALE	112	Oligoastrocytoma	Central nervous system	Alive	G3	0	112			TUMOR FREE		31	NO	Not Available	NO	TCGA-HT-7879	c916b9a4-008e-4d79-a50c-f15c3549fcf6	1	-11622	Not Applicable	0	98	Not Available	Not Available	TCGA-HT-7879-D29675;TCGA-HT-7879-D29676	3a2e7d41-80ef-4a00-91c0-ed73bca1c3ff;c67036e4-e84e-453f-88e4-393a46c1ab59	Not Available;Not Available	19;19	78;Not Available	28;112	Temodar;Temodar	Not Available;Not Available	3;3	1;2	140;250	mg/day;mg/day	ADJUVANT;ADJUVANT	Not Applicable;Not Applicable	1;2	PO;PO	NO;YES	Chemotherapy;Chemotherapy	Not Available;Not Available	7000;Not Available	mg;Not Available	Not Available;Not Available	2012;2012
TCGA-S9-A6WP	42	MALE	567	Oligoastrocytoma	Central nervous system	Alive	G3	1				WITH TUMOR		42	NO	Not Available	NO	TCGA-S9-A6WP	081B6532-0ED4-445A-BECB-CB2290F4854D	5	-15658	Not Applicable	0	187	Not Available	-3	TCGA-S9-A6WP-D54293	95562946-2EC2-4DDA-87DE-5B8D4C2C3840	Not Available	18	Not Available	19	Temozolomide	Not Available	12	Not Available	Not Available	Not Available	Not Available	Not Applicable	Not Available	Not Available	YES	Chemotherapy	Not Available	Not Available	Not Available	NO	2013
TCGA-HT-8019	34	FEMALE	1004	Oligodendroglioma	Central nervous system	Alive	G3	0	1004			TUMOR FREE		34	NO	Not Available	NO	TCGA-HT-8019	9d93834a-3bf0-41fd-8c74-5ac49a6e78cd	15	-12669	Not Applicable	0	1004	Not Available	Not Available
TCGA-QH-A6CY	38	MALE	408	Oligoastrocytoma	Central nervous system	Alive	G3	1				Unknown		38	NO	Not Available	NO	TCGA-QH-A6CY	E1758D75-B2A0-4386-BD72-6B2421D4DA6B	2	-14140	Not Applicable	0	67	Not Available	-26	TCGA-QH-A6CY-D60334	670A7D1B-F8D3-4443-A785-8AE6F79B769F	Not Available	6	Not Available	267	Temozolomide	Stable Disease	6	Not Available	Not Available	Not Available	Not Available	Not Applicable	Not Available	Not Available	YES	Chemotherapy	Not Available	Not Available	Not Available	NO	2014
TCGA-VW-A7QS	35	FEMALE	706	Oligodendroglioma	Central nervous system	Alive	G3	0	706			WITH TUMOR		35	NO	Not Available	NO	TCGA-VW-A7QS	2C982CFB-4112-4E27-8293-25AA9E01FAAE	12	-12820	Not Applicable	0	706	Not Available	Not Available	TCGA-VW-A7QS-D60049	DBE5F77E-696B-49A2-B02B-31A1ACD8F5F0	Not Available	29	595	14	Temodar	Partial Response	5	Not Available	Not Available	Not Available	Not Available	Not Applicable	Not Available	Not Available	NO	Chemotherapy	Not Available	Not Available	Not Available	NO	2014
TCGA-HT-7605	38	MALE	139	Oligodendroglioma	Central nervous system	Alive	G2	0	139			Not Available		38	NO	Not Available	NO	TCGA-HT-7605	6b225409-09c0-4a51-8f42-8fefe3855c4d	30	-13892	Not Applicable	0	139	Not Available	Not Available
TCGA-S9-A6WN	38	FEMALE	805	Astrocytoma	Central nervous system	Alive	G3	1	303			WITH TUMOR		38	NO	Not Available	NO	TCGA-S9-A6WN	A418FE65-DFDD-4C84-B27C-B4567B50F457	5	-13961	Not Applicable	0	275	Not Available	-14	TCGA-S9-A6WN-D54288;TCGA-S9-A6WN-D63848;TCGA-S9-A6WN-D72372;TCGA-S9-A6WN-D72373;TCGA-S9-A6WN-D72375	0189105C-BCD7-4A93-8747-EB4C23CA296B;0D76F957-E4A4-48D7-91B5-14980A6F3A20;337FAAFA-E3B9-46CE-B37C-AB322DA11444;370B1B75-B283-4BF7-AD4C-7853B4A9F2E9;FFB8E833-2183-4A3F-ABB5-93C24C7B929B	Not Available;Not Available;Not Available;Not Available;Not Available	18;20;9;9;9	91;805;321;805;Not Available	42;425;317;679;846	Temozolomide;Bevacizumab;Temozolomide;Lomustin;Pembrolizumab	Stable Disease;Clinical Progressive Disease;Unknown;Clinical Progressive Disease;Not Applicable	12;8;6;6;6	Not Available;Not Available;Not Available;Not Available;Not Available	Not Available;Not Available;Not Available;Not Available;Not Available	Not Available;Not Available;Not Available;Not Available;Not Available	Not Available;Not Available;Not Available;Not Available;Not Available	Not Applicable;Not Applicable;Not Applicable;Not Applicable;Not Applicable	Not Available;Not Available;Not Available;Not Available;Not Available	Not Available;Not Available;Not Available;Not Available;Not Available	NO;NO;NO;NO;YES	Chemotherapy;Targeted Molecular therapy;Chemotherapy;Chemotherapy;Targeted Molecular therapy	Not Available;Not Available;Not Available;Not Available;Not Available	Not Available;Not Available;Not Available;Not Available;Not Available	Not Available;Not Available;Not Available;Not Available;Not Available	NO;NO;NO;YES;NO	2013;2014;2015;2015;2015
TCGA-CS-6290	31	MALE	1137	Astrocytoma	Central nervous system	Dead	G3	1				Not Available		31	NO	Not Available	NO	TCGA-CS-6290	42fe260f-520b-4fac-8c09-d2b31aed59fb	7	-11666	Not Applicable	0	546	Not Available	-1	TCGA-CS-6290-D17566	4b47d8fe-0c26-4476-9676-c2bcc77004ec	Not Available	13	504	Not Available	Temodar	Not Available	10	12	400	mg	ADJUVANT	Not Applicable	1	PO	NO	Chemotherapy	Not Available	Not Available	mg	Not Available	2011
TCGA-DB-A4XE	27	FEMALE	1139	Oligoastrocytoma	Central nervous system	Alive	G3	0	1139			TUMOR FREE		27	NO	Not Available	NO	TCGA-DB-A4XE	1701F4AD-58C5-40D8-90C4-99E3ACAC0104	21	-10150	Not Applicable	0	573	Not Available	294
TCGA-TQ-A7RQ	38	FEMALE	795	Oligodendroglioma	Central nervous system	Alive	G2	0	795			TUMOR FREE		38	NO	Not Available	NO	TCGA-TQ-A7RQ	E2B1D161-D8CC-4EBA-87AC-9449C6CD2977	17	-14187	Not Applicable	0	795	Not Available	53
TCGA-HT-7606	30	FEMALE	526	Astrocytoma	Central nervous system	Alive	G2	0	526			Not Available		30	NO	Not Available	Not Available	TCGA-HT-7606	ffcec8e5-9fd3-4b42-a7cb-74761f713cf4	31	-11233	Not Applicable	0	526	Not Available	Not Available	TCGA-HT-7606-D29686;TCGA-HT-7606-D29691;TCGA-HT-7606-D29688	a6fc3d48-fb07-4f09-af63-e2bf104238af;9df05834-b1d3-412b-9b69-0a61dc70e7dc;2936878a-df7a-4dee-8fc2-5e319bfdd03d	Not Available;Not Available;Not Available	19;27;27	64;470;102	21;163;98	temodar;temodar;temodar	Not Available;Not Available;Not Available	3;3;3	1;10;1	130;330;260	mg/day;mg;mg/day	ADJUVANT;ADJUVANT;ADJUVANT	Not Applicable;Not Applicable;Not Applicable	1;3;2	PO;PO;PO	NO;NO;NO	Chemotherapy;Chemotherapy;Chemotherapy	Not Available;Not Available;Not Available	5720;19800;1300	mg;mg;mg	Not Available;Not Available;Not Available	2012;2012;2012
TCGA-HT-7882	66	MALE	113	Oligodendroglioma	Central nervous system	Dead	G3	1				TUMOR FREE		66	NO	Not Available	NO	TCGA-HT-7882	912d6455-0a50-4fde-b785-f6c09b00b7e4	7	-24450	Not Applicable	0	52	Not Available	Not Available
TCGA-DU-A6S8	74	FEMALE	678	Oligodendroglioma	Central nervous system	Alive	G3	1	641			WITH TUMOR		74	NO	Not Available	NO	TCGA-DU-A6S8	9CD3B3C6-2268-4E43-964B-B7A4DAF6FC6F	18	-27084	Not Applicable	0	182	Not Available	14	TCGA-DU-A6S8-D50231	05FB684B-BCF9-4C5F-9CF7-486F9A4EEA1A	Not Available	18	Not Available	57	Temozolomide	Not Applicable	10	Not Available	Not Available	Not Available	Not Available	Not Applicable	Not Available	Not Available	YES	Chemotherapy	Not Available	Not Available	Not Available	NO	2013
TCGA-CS-4942	44	FEMALE	1335	Astrocytoma	Central nervous system	Dead	G3	1	1184			WITH TUMOR		44	NO	Not Available	NO	TCGA-CS-4942	230f5fa7-aa36-41ea-b40b-08f520767bd5	15	-16297	1335	0	Not Available	Not Available	-21	TCGA-CS-4942-D17619	c4d4f444-f628-43f4-8983-ff68f99b4bb0	Not Available	19	1260	1241	Avastin	Not Available	10	6	800	mg	PROGRESSION	Not Applicable	Not Available	IV	NO	Chemotherapy	Not Available	4800	mg	Not Available	2011
TCGA-FG-A4MU	58	MALE	326	Oligoastrocytoma	Central nervous system	Alive	G3	0	326			WITH TUMOR		58	NO	Not Available	NO	TCGA-FG-A4MU	7662940A-22DE-44D8-B59A-2F2B090EA6D5	18	-21450	Not Applicable	0	18	Not Available	Not Available
TCGA-HT-7902	30	FEMALE	956	Oligoastrocytoma	Central nervous system	Alive	G2	0	956			TUMOR FREE		30	NO	Not Available	YES	TCGA-HT-7902	02194c0c-e2c1-4ea7-994a-07b61b2575e2	7	-11118	Not Applicable	0	955	Not Available	Not Available
TCGA-HT-A5RC	70	FEMALE	162	Astrocytoma	Central nervous system	Dead	G3	0	162			WITH TUMOR		70	Not Available	Not Available	Unknown	TCGA-HT-A5RC	8655FA51-D784-4F8D-9BC8-F1DA7303D22F	29	-25772	162	0	Not Available	Not Available	Not Available	TCGA-HT-A5RC-D55966	7A0FFB90-CF53-43F0-828E-76B39D3E3FF2	Not Available	22	98	34	Temodar	Clinical Progressive Disease	1	Not Available	Not Available	Not Available	Not Available	Not Applicable	Not Available	Not Available	NO	Chemotherapy	Not Available	Not Available	Not Available	NO	2014
TCGA-WY-A85B	24	MALE	1393	Astrocytoma	Central nervous system	Alive	G2	0	1393			TUMOR FREE		24	NO	Not Available	NO	TCGA-WY-A85B	CB041720-0EFA-4EB6-A9A5-B6E138BB1A99	20	-8817	Not Applicable	0	1003	Not Available	Not Available
TCGA-DU-6410	56	MALE	242	Oligodendroglioma	Central nervous system	Alive	G3	1				WITH TUMOR		56	Not Available	Not Available	Not Available	TCGA-DU-6410	467a7e6a-8cba-4ef1-8afd-6c8eaccbc3df	26	-20567	Not Applicable	0	242	Not Available	35	TCGA-DU-6410-D15161	86f1b69a-ced9-4edf-9c4e-7b34d0dfbb85	Not Available	20	Not Available	56	Temozolomide	Not Available	6	7	200	mg/m2	ADJUVANT	Not Applicable	1	PO	YES	Chemotherapy	Not Available	400	mg	Not Available	2011
TCGA-FG-A711	33	FEMALE	1481	Oligodendroglioma	Central nervous system	Dead	G2	1	347			WITH TUMOR		33	NO	Not Available	NO	TCGA-FG-A711	1F5B6B07-45F5-4DA4-932A-DF9665F6C538	2	-12248	Not Applicable	0	1329	Not Available	871	TCGA-FG-A711-D52361;TCGA-FG-A711-D52581;TCGA-FG-A711-D52595;TCGA-FG-A711-D52597;TCGA-FG-A711-D52600;TCGA-FG-A711-D52602;TCGA-FG-A711-D65440;TCGA-FG-A711-D65441	7EB7A18F-9270-4C94-BC38-F4AD094E0753;0EF92496-C0FB-4C0D-8737-B98B06D1C2FC;2F01441C-80E1-40F1-B28A-BDDDBEF4AC52;1285B580-A770-4193-9D6E-721FB74D941B;6DE43068-EE49-4097-B2FD-A873B0930DA2;09E1B306-CDD8-4C0E-9B48-B96E9F1CE4BE;431B95E5-8501-4D87-9B24-78277A0E9D09;1595ABFC-0102-42B3-B1DD-FE7EA5AC5FAE	Not Available;Not Available;Not Available;Not Available;Not Available;Not Available;Not Available;Not Available	2;4;4;4;4;4;23;23	673;774;Not Available;1195;1277;1277;1329;1329	350;733;1097;1155;1223;1223;1284;1284	Temodar;Temodar;Avastin;CCNU;Hydroxyurea;Imatinib;Carboplatin 5 AUC;Etoposide	Clinical Progressive Disease;Clinical Progressive Disease;Not Applicable;Clinical Progressive Disease;Clinical Progressive Disease;Clinical Progressive Disease;Clinical Progressive Disease;Clinical Progressive Disease	12;12;12;12;12;12;9;9	Not Available;Not Available;Not Available;Not Available;Not Available;Not Available;Not Available;Not Available	Not Available;Not Available;Not Available;Not Available;Not Available;Not Available;Not Available;Not Available	Not Available;Not Available;Not Available;Not Available;Not Available;Not Available;Not Available;Not Available	Not Available;Not Available;Not Available;Not Available;Not Available;Not Available;Not Available;Not Available	Not Applicable;Not Applicable;Not Applicable;Not Applicable;Not Applicable;Not Applicable;Not Applicable;Not Applicable	Not Available;Not Available;Not Available;Not Available;Not Available;Not Available;Not Available;Not Available	Not Available;Not Available;Not Available;Not Available;Not Available;Not Available;Not Available;Not Available	NO;NO;YES;NO;NO;NO;NO;NO	Chemotherapy;Chemotherapy;Immunotherapy;Chemotherapy;Chemotherapy;Chemotherapy;Chemotherapy;Chemotherapy	Not Available;Not Available;Not Available;Not Available;Not Available;Not Available;Not Available;Not Available	Not Available;Not Available;Not Available;Not Available;Not Available;Not Available;Not Available;Not Available	Not Available;Not Available;Not Available;Not Available;Not Available;Not Available;Not Available;Not Available	NO;NO;NO;NO;NO;NO;NO;NO	2013;2013;2013;2013;2013;2013;2014;2014
TCGA-E1-A7Z3	31	FEMALE	2235	Astrocytoma	Central nervous system	Dead	G2	1	1569			WITH TUMOR		31	Unknown	Not Available	NO	TCGA-E1-A7Z3	3AC41CC6-5DFB-40A1-BD13-5DC7CA2BB6F3	11	-11330	2235	0	Not Available	Not Available	Not Available	TCGA-E1-A7Z3-D61695;TCGA-E1-A7Z3-D61698;TCGA-E1-A7Z3-D61699;TCGA-E1-A7Z3-D61700;TCGA-E1-A7Z3-D61702	AF4DC37C-985A-4BF2-A364-273564BB866F;DDFEF29C-B6DB-49E6-AC99-A2F93816731A;3A267015-FFC3-4370-860D-AAB135DB3C2B;7C353942-BAB3-43B8-8530-CFCA1CB6318D;35FBE083-45A7-43C7-BDC0-0CF019A52F5A	Not Available;Not Available;Not Available;Not Available;Not Available	18;18;18;18;18	1709;1921;1921;1921;2072	1709;1911;1911;1911;1995	I131-81C6;CCNU;Procarbazine;Vincristine;CPT-11	Clinical Progressive Disease;Clinical Progressive Disease;Clinical Progressive Disease;Clinical Progressive Disease;Clinical Progressive Disease	8;8;8;8;8	Not Available;Not Available;Not Available;Not Available;Not Available	Not Available;Not Available;Not Available;Not Available;Not Available	Not Available;Not Available;Not Available;Not Available;Not Available	Not Available;Not Available;Not Available;Not Available;Not Available	Not Applicable;Not Applicable;Not Applicable;Not Applicable;Not Applicable	Not Available;Not Available;Not Available;Not Available;Not Available	Not Available;Not Available;Not Available;Not Available;Not Available	NO;NO;NO;NO;NO	Immunotherapy;Chemotherapy;Chemotherapy;Chemotherapy;Chemotherapy	Not Available;Not Available;Not Available;Not Available;Not Available	Not Available;Not Available;Not Available;Not Available;Not Available	Not Available;Not Available;Not Available;Not Available;Not Available	YES;YES;YES;YES;YES	2014;2014;2014;2014;2014
TCGA-DB-A75K	55	FEMALE	368	Oligoastrocytoma	Central nervous system	Alive	G3	0	368			TUMOR FREE		55	NO	Not Available	NO	TCGA-DB-A75K	5F853A88-811D-4EB4-914E-D90862C5D2A2	30	-20241	Not Applicable	0	225	Not Available	Not Available	TCGA-DB-A75K-D56207	9F88DDF4-2335-4239-AD47-2B1C42645364	Not Available	30	64	28	Temozolomide	Complete Response	1	Not Available	Not Available	Not Available	Not Available	Not Applicable	Not Available	Not Available	NO	Chemotherapy	Not Available	Not Available	Not Available	NO	2014
TCGA-CS-4938	31	FEMALE	3574	Astrocytoma	Central nervous system	Alive	G2	1				Not Available		31	YES	Dog, Cat	NO	TCGA-CS-4938	334f715e-08dc-4a29-b8e4-b010b829c478	15	-11509	Not Applicable	0	143	Not Available	-1
TCGA-DH-A7US	50	MALE	706	Oligodendroglioma	Central nervous system	Alive	G2	1				WITH TUMOR		50	Unknown	Not Available	NO	TCGA-DH-A7US	82FD02AB-D628-469F-8853-4C603CF04964	29	-18429	Not Applicable	0	311	Not Available	Not Available
TCGA-DU-A7TJ	55	MALE	17	Astrocytoma	Central nervous system	Alive	G3	0	17			WITH TUMOR		55	Unknown	Not Available	Unknown	TCGA-DU-A7TJ	BA910760-EBB5-41BA-81A1-C5355E3D3087	5	-20394	Not Applicable	0	17	Not Available	Not Available
TCGA-P5-A733	52	FEMALE	414	Astrocytoma	Central nervous system	Alive	G2	0	414			TUMOR FREE		52	Not Available	Not Available	Not Available	TCGA-P5-A733	D81B9957-8C82-4006-B111-449FA9FB95ED	13	-19142	Not Applicable	0	7	Not Available	Not Available	TCGA-P5-A733-D69014	6CFB08AB-DEA8-40DD-BF6F-4B0DE746A072	Not Available	24	414	97	Temozolomide	Unknown	12	Not Available	Not Available	Not Available	Not Available	Not Applicable	Not Available	Not Available	NO	Not Available	Not Available	Not Available	Not Available	NO	2014
TCGA-RY-A83Y	45	MALE	166	Oligodendroglioma	Central nervous system	Alive	G2	0	166			TUMOR FREE		45	Not Available	Not Available	NO	TCGA-RY-A83Y	172701CF-709B-4E8F-B2FA-E2690A9E272D	15	-16470	Not Applicable	0	166	Not Available	2
TCGA-DU-5874	62	FEMALE	461	Oligodendroglioma	Central nervous system	Alive	G2	0	461			TUMOR FREE		62	Not Available	Not Available	Not Available	TCGA-DU-5874	1cc53ade-73c0-492b-a7dc-328269fd0e66	25	-22847	Not Applicable	0	461	Not Available	380	TCGA-DU-5874-D14707	93cbb4cb-db7b-465a-a69d-69dbdf14397f	Not Available	17	160	7	Temozolomide	Not Available	6	6	150	mg/m2	ADJUVANT	Not Applicable	1	PO	NO	Chemotherapy	Not Available	300	mg/m2	Not Available	2011
TCGA-HW-7487	39	MALE	1382	Oligodendroglioma	Central nervous system	Alive	G2	1	840			WITH TUMOR		39	Not Available	Not Available	Not Available	TCGA-HW-7487	42251e02-b687-4bf1-a1b6-e3dd978542e4	6	-14535	Not Applicable	0	409	Not Available	Not Available	TCGA-HW-7487-D20202;TCGA-HW-7487-D63125;TCGA-HW-7487-D72474;TCGA-HW-7487-D72475;TCGA-HW-7487-D72549;TCGA-HW-7487-D72550;TCGA-HW-7487-D72551	6d1d19fa-d658-4a97-9952-de04f72f0901;ADA2D780-8EDD-4328-9BD3-D4323E1B6739;824F45F9-53CE-48F8-A4D6-FAD259E3FAFD;D01410E1-56B4-427D-A561-FBA14BA9B356;65601EF1-0D8A-43A0-9CB4-1AB501AC127A;D635FD4C-B6F3-40B4-8CBC-609ECE0940DA;7D4EF79D-D7F3-4AC2-9A12-B4F0FC76E561	Not Available;Not Available;Not Available;Not Available;Not Available;Not Available;Not Available	6;31;17;17;17;17;17	409;1249;1295;1236;1417;Not Available;Not Available	27;948;960;960;1386;1570;1570	Temozolomide;Lomustine;Vincristine (sulfate);Procarbazine;Temozolomide;Carboplatin;Bevacizumab	Not Available;Clinical Progressive Disease;Clinical Progressive Disease;Clinical Progressive Disease;Clinical Progressive Disease;Not Applicable;Not Applicable	1;7;7;7;7;7;7	12;Not Available;Not Available;Not Available;Not Available;Not Available;Not Available	Not Available;Not Available;Not Available;Not Available;Not Available;Not Available;Not Available	Not Available;Not Available;Not Available;Not Available;Not Available;Not Available;Not Available	OTHER, SPECIFY IN NOTES;Not Available;Not Available;Not Available;Not Available;Not Available;Not Available	Post-operative;Not Applicable;Not Applicable;Not Applicable;Not Applicable;Not Applicable;Not Applicable	5/28 - schedule which represents 5 days out of 28 day cycle;Not Available;Not Available;Not Available;Not Available;Not Available;Not Available	PO;Not Available;Not Available;Not Available;Not Available;Not Available;Not Available	NO;NO;NO;NO;NO;YES;YES	Chemotherapy;Chemotherapy;Chemotherapy;Chemotherapy;Chemotherapy;Chemotherapy;Chemotherapy	Not Available;Not Available;Not Available;Not Available;Not Available;Not Available;Not Available	150-200;Not Available;Not Available;Not Available;Not Available;Not Available;Not Available	mg/m2;Not Available;Not Available;Not Available;Not Available;Not Available;Not Available	Not Available;NO;NO;NO;NO;NO;NO	2012;2014;2015;2015;2015;2015;2015
TCGA-HW-8322	39	MALE	758	Oligodendroglioma	Central nervous system	Alive	G2	1				WITH TUMOR		39	Not Available	Not Available	Not Available	TCGA-HW-8322	6105c037-90f1-42d9-ac38-6e2252999a64	30	-14548	Not Applicable	0	188	Not Available	Not Available	TCGA-HW-8322-D48690	D240733C-C662-4017-A526-2EA7F9A16968	Not Available	19	Not Available	433	Temozolomide	Not Applicable	9	Not Available	Not Available	Not Available	Not Available	Not Applicable	Not Available	Not Available	YES	Chemotherapy	Not Available	Not Available	Not Available	NO	2013
TCGA-FG-A70Y	20	FEMALE	868	Oligodendroglioma	Central nervous system	Alive	G2	1	490			WITH TUMOR		20	Unknown	Not Available	NO	TCGA-FG-A70Y	C6CEB220-282E-4EEF-8D36-4CE0A625CF7E	17	-7421	Not Applicable	0	868	Not Available	Not Available	TCGA-FG-A70Y-D57573	C7CBCD44-0546-4E1D-A33A-79E3D22C8167	Not Available	17	554	515	Temodar	Stable Disease	3	Not Available	Not Available	Not Available	Not Available	Not Applicable	Not Available	Not Available	NO	Chemotherapy	Not Available	Not Available	Not Available	NO	2014
TCGA-E1-A7YO	45	MALE	2282	Oligodendroglioma	Central nervous system	Dead	G3	1	1977			WITH TUMOR		45	NO	Not Available	NO	TCGA-E1-A7YO	992452EE-8D9F-406B-9708-7BCB60062743	19	-16770	2282	0	Not Available	Not Available	1408	TCGA-E1-A7YO-D61453	9D9F9B77-FDFB-420E-B458-FD367D8B7231	Not Available	15	23	23	I131-81C6	Stable Disease	8	Not Available	Not Available	Not Available	Not Available	Not Applicable	Not Available	Not Available	NO	Immunotherapy	Not Available	Not Available	Not Available	YES	2014
TCGA-E1-5302	41	MALE	1525	Astrocytoma	Central nervous system	Dead	G3	1	1242			WITH TUMOR		41	Not Available	Not Available	NO	TCGA-E1-5302	837b51d0-e6b7-431b-a5f3-7615bdf12b67	16	-15230	1525	0	Not Available	Not Available	1254	TCGA-E1-5302-D7574;TCGA-E1-5302-D7584;TCGA-E1-5302-D7583;TCGA-E1-5302-D7575;TCGA-E1-5302-D7580;TCGA-E1-5302-D7582;TCGA-E1-5302-D7576;TCGA-E1-5302-D7581;TCGA-E1-5302-D7577;TCGA-E1-5302-D7579;TCGA-E1-5302-D7585;TCGA-E1-5302-D7586;TCGA-E1-5302-D7578	2dcf157b-be37-47b2-bf3c-7b00b52229a6;c5b80291-66ea-4e01-815c-852f2e3ca534;cbc81bae-7c74-4d4e-909e-78de7bec5416;2d204677-5bb2-41ec-bf6e-f4fa7598a8df;61f57525-7536-466e-baa5-6479ad79ba99;d51c21de-9ee1-4f03-9204-7c5eaf5f1647;45fdba35-ce60-4fd5-a286-d019d4420eca;f8ac81dc-e450-4733-8d88-27b575fb5e04;9a3dd9aa-87ee-4227-af43-6166975ee44b;89e69533-028b-448e-a26c-763557be3b07;675eb0bf-0fe1-4378-8402-07804…	Not Available;Not Available;Not Available;Not Available;Not Available;Not Available;Not Available;Not Available;Not Available;Not Available;Not Available;Not Available;Not Available	16;16;16;16;16;16;16;16;16;16;16;16;16	154;1434;1303;154;433;1303;154;643;294;294;1434;1493;294	48;1322;1255;48;294;1255;48;433;202;202;1322;1434;202	Procarbazine;CPT-11;Tamoxifen;Vincristine;Tamoxifen;CCNU;CCNU;Temozolomide;Procarbazine;CCNU;Celebrex;Temozolomide;Vincristine	Not Available;Not Available;Not Available;Not Available;Not Available;Not Available;Not Available;Not Available;Not Available;Not Available;Not Available;Not Available;Not Available	1;1;1;1;1;1;1;1;1;1;1;1;1	2;3;1;2;5;1;2;6;2;2;3;2;2	75;340;100;1.4;100;110;130;200;75;130;400;200;1.4	mg/m2;mg/m2;mg;mg/m2;mg;mg/m2;mg/m2;mg/m2;mg/m2;mg/m2;mg;mg/m2;mg/m2	ADJUVANT;PROGRESSION;PROGRESSION;ADJUVANT;ADJUVANT;PROGRESSION;ADJUVANT;ADJUVANT;ADJUVANT;ADJUVANT;PROGRESSION;PROGRESSION;ADJUVANT	Not Applicable;Not Applicable;Not Applicable;Not Applicable;Not Applicable;Not Applicable;Not Applicable;Not Applicable;Not Applicable;Not Applicable;Not Applicable;Not Applicable;Not Applicable	1;7;6;1;4;6;1;5;3;3;7;8;3	PO;IV;PO;IV;PO;PO;PO;PO;PO;PO;PO;PO;IV	NO;NO;NO;NO;NO;NO;NO;NO;NO;NO;NO;NO;NO	Chemotherapy;Chemotherapy;Hormone Therapy;Chemotherapy;Hormone Therapy;Chemotherapy;Chemotherapy;Chemotherapy;Chemotherapy;Chemotherapy;Other, specify in notes;Chemotherapy;Chemotherapy	Not Available;Not Available;Not Available;Not Available;Not Available;Not Available;Not Available;Not Available;Not Available;Not Available;NSAID;Not Available;Not Available	7840;5670;8400;8;14000;200;480;11100;7840;480;100800;3700;8	mg;mg;mg;mg;mg;mg;mg;mg;mg;mg;mg;mg;mg	Not Available;Not Available;Not Available;Not Available;Not Available;Not Available;Not Available;Not Available;Not Available;Not Available;Not Available;Not Available;Not Available	2011;2011;2011;2011;2011;2011;2011;2011;2011;2011;2011;2011;2011
TCGA-HT-7873	29	MALE	718	Oligoastrocytoma	Central nervous system	Alive	G2	1				WITH TUMOR		29	NO	Not Available	NO	TCGA-HT-7873	c371e2b4-209f-40f3-a30c-51df8270b5de	12	-10805	Not Applicable	0	298	Not Available	Not Available
TCGA-DU-5870	34	FEMALE	5546	Oligodendroglioma	Central nervous system	Alive	G2	1	4347			WITH TUMOR		34	Not Available	Not Available	Not Available	TCGA-DU-5870	eb42625e-fbbb-4bee-bbe9-315b3ca2138a	27	-12764	Not Applicable	0	5546	Not Available	4445	TCGA-DU-5870-D14733;TCGA-DU-5870-D14723	ea48cccb-3567-41ba-868f-0f3ffa507732;d81e218d-faf8-4926-9cbb-bc8f97033156	Not Available;Not Available	27;27	4901;4543	4536;4500	Temozolomide;Temozolomide	Not Available;Not Available	7;7	12;1	150;75	mg/m2;mg/m2	PROGRESSION;PROGRESSION	Not Applicable;Not Applicable	1;1	PO;PO	NO;NO	Chemotherapy;Chemotherapy	Not Available;Not Available	230;Not Available	mg;mg	Not Available;Not Available	2011;2011
TCGA-HT-7858	28	MALE	1540	Astrocytoma	Central nervous system	Alive	G2	0	1540			TUMOR FREE		28	NO	Not Available	NO	TCGA-HT-7858	b6951c37-377e-49b9-862c-968082e8682f	2	-10422	Not Applicable	0	1540	Not Available	Not Available
TCGA-DU-5852	61	FEMALE	205	Oligoastrocytoma	Central nervous system	Dead	G3	1	24			WITH TUMOR		61	Not Available	Not Available	Not Available	TCGA-DU-5852	9ed5af0e-c87f-46ff-81e7-9d3041b4034e	26	-22348	205	0	Not Available	Not Available	11	TCGA-DU-5852-D17046	37497c94-f7b5-4748-9413-bd374ef59b97	Not Available	26	52	26	Temozolomide	Not Available	9	1	Not Available	mg/m2	PROGRESSION	Not Applicable	1	PO	NO	Chemotherapy	Not Available	Not Available	mg	Not Available	2011
TCGA-FG-7641	31	MALE	627	Oligodendroglioma	Central nervous system	Alive	G2	0	627			TUMOR FREE		31	NO	Not Available	NO	TCGA-FG-7641	0f0d9a7f-dd85-48aa-b5b2-deff5bb6bdeb	5	-11357	Not Applicable	0	283	Not Available	Not Available
TCGA-QH-A65Z	54	MALE	427	Oligodendroglioma	Central nervous system	Alive	G2	0	427			TUMOR FREE		54	NO	Not Available	NO	TCGA-QH-A65Z	C2F9DFF7-751B-4704-8E6E-F4F800297030	2	-19921	Not Applicable	0	125	Not Available	-10	TCGA-QH-A65Z-D47242;TCGA-QH-A65Z-D47233;TCGA-QH-A65Z-D47227	417D497C-BAB9-4E2D-8ADC-CAB6A66993E8;BEB98A3B-70E9-4079-AB18-C75B959D1697;035258F9-5274-43D9-ADF6-ECE0403B8F97	Not Available;Not Available;Not Available	29;29;29	215;295;315	36;36;36	VINCRISTINE;LOMUSTINE;procarbazine	Stable Disease;Stable Disease;Stable Disease	8;8;8	Not Available;Not Available;Not Available	Not Available;Not Available;Not Available	Not Available;Not Available;Not Available	Not Available;Not Available;Not Available	Not Applicable;Not Applicable;Not Applicable	Not Available;Not Available;Not Available	Not Available;Not Available;Not Available	NO;NO;NO	Chemotherapy;Chemotherapy;Chemotherapy	Not Available;Not Available;Not Available	Not Available;Not Available;Not Available	Not Available;Not Available;Not Available	NO;NO;NO	2013;2013;2013
TCGA-HW-7493	40	FEMALE	2107	Astrocytoma	Central nervous system	Alive	G2	1				WITH TUMOR		40	Not Available	Not Available	Not Available	TCGA-HW-7493	debe24c5-e4df-4e80-82f6-8f40395aa9e6	6	-14767	Not Applicable	0	285	Not Available	Not Available
TCGA-TQ-A7RF	27	FEMALE	650	Oligodendroglioma	Central nervous system	Alive	G3	1				WITH TUMOR		27	NO	Not Available	NO	TCGA-TQ-A7RF	F5268956-789D-4B22-8F19-A3AC9353D33D	25	-9919	Not Applicable	0	650	Not Available	Not Available
TCGA-HT-7689	58	FEMALE	455	Oligodendroglioma	Central nervous system	Alive	G2	0	455			TUMOR FREE		58	NO	Not Available	NO	TCGA-HT-7689	d58b535a-6c95-43bb-ad88-0600e6447537	1	-21331	Not Applicable	0	125	Not Available	8	TCGA-HT-7689-D29658;TCGA-HT-7689-D29661	fd8e3b77-837a-4fdb-a3eb-02ef6930f2f8;8ea0838b-141f-4bbe-87c7-1d89688e3ce7	Not Available;Not Available	15;15	94;334	53;126	Temodar;Temodar	Not Available;Not Available	3;3	1;5	140;260	mg;mg/day	ADJUVANT;ADJUVANT	Not Applicable;Not Applicable	1;2	PO;PO	NO;NO	Chemotherapy;Chemotherapy	Not Available;Not Available	5880;6500	mg;mg	Not Available;Not Available	2012;2012
TCGA-HT-7607	61	FEMALE	96	Astrocytoma	Central nervous system	Dead	G2	1				WITH TUMOR		61	NO	Not Available	NO	TCGA-HT-7607	24ebd152-f8d7-44eb-af7f-8ee7f2e458e4	27	-22585	96	0	Not Available	Not Available	8
TCGA-DU-7011	25	MALE	3200	Oligoastrocytoma	Central nervous system	Dead	G2	1				WITH TUMOR		25	Not Available	Not Available	Not Available	TCGA-DU-7011	cb598780-9e42-4167-b487-eec90ad4f36f	28	-9322	3200	0	Not Available	Not Available	149
TCGA-FG-6691	23	FEMALE	1257	Astrocytoma	Central nervous system	Alive	G2	1	913			TUMOR FREE		23	NO	Not Available	NO	TCGA-FG-6691	e4d9b696-3311-44e7-9191-fde56c080a00	8	-8403	Not Applicable	0	103	Not Available	-9	TCGA-FG-6691-D63746	3B2BB044-E4EE-47E4-96F2-8D84AB7943C3	Not Available	15	Not Available	1135	Temodar	Not Applicable	8	Not Available	Not Available	Not Available	Not Available	Not Applicable	Not Available	Not Available	YES	Chemotherapy	Not Available	Not Available	Not Available	NO	2014
TCGA-HT-7676	26	MALE	5	Oligodendroglioma	Central nervous system	Alive	G2	0	5			TUMOR FREE		26	Unknown	Not Available	Unknown	TCGA-HT-7676	9ee268a7-fa71-4f3f-919f-cf4ee1de2658	16	-9667	Not Applicable	0	5	Not Available	Not Available
TCGA-HT-A5R5	33	FEMALE	4	Oligodendroglioma	Central nervous system	Alive	G2	0	4			TUMOR FREE		33	Unknown	Not Available	Unknown	TCGA-HT-A5R5	618F2AA7-D1B6-430D-A157-D3D956EDEFBE	26	-12403	Not Applicable	0	4	Not Available	Not Available
TCGA-FG-A4MX	47	MALE	569	Astrocytoma	Central nervous system	Alive	G2	0	569			TUMOR FREE		47	NO	Not Available	NO	TCGA-FG-A4MX	AD80A042-C4B4-445C-9678-1C2614422684	31	-17381	Not Applicable	0	113	Not Available	-23
TCGA-FG-6689	30	MALE	454	Astrocytoma	Central nervous system	Alive	G2	1	119			WITH TUMOR		30	YES	cats	NO	TCGA-FG-6689	8d07b1e8-5d1d-4a43-b616-d29dd58ce5fe	8	-11312	Not Applicable	0	190	Not Available	-10	TCGA-FG-6689-D32856	7EDCB89C-DE05-43F5-BFB5-03D43EB7FA16	Not Available	14	424	267	Temodar	Stable Disease	6	Not Available	Not Available	Not Available	Not Available	Not Applicable	Not Available	Not Available	NO	Chemotherapy	Not Available	Not Available	Not Available	NO	2012
TCGA-DU-6402	52	MALE	214	Astrocytoma	Central nervous system	Dead	G3	1	103			WITH TUMOR		52	Not Available	Not Available	Not Available	TCGA-DU-6402	152f028e-ee29-40e0-8e75-5cafffacbd45	21	-19207	214	0	Not Available	Not Available	Not Available	TCGA-DU-6402-D14716	3ae81b40-a276-4005-9c64-97ceaaedc041	Not Available	31	122	117	Temozolomide	Not Available	5	1	100	mg/m2	PROGRESSION	Not Applicable	1	PO	NO	Chemotherapy	Not Available	200	mg	Not Available	2011
TCGA-DU-A6S7	27	FEMALE	638	Astrocytoma	Central nervous system	Alive	G3	0	638			WITH TUMOR		27	NO	Not Available	NO	TCGA-DU-A6S7	A56C2083-33D5-4C98-B85F-3B68A3D80ADD	22	-10170	Not Applicable	0	220	Not Available	-14	TCGA-DU-A6S7-D50314;TCGA-DU-A6S7-D50315;TCGA-DU-A6S7-D71616	94B12D32-E713-4FE1-A354-7969289F8195;B5521E8F-701E-4DC4-B35D-A0B7C318DDD2;861014FE-D585-429C-8C4B-933CFB115738	Not Available;Not Available;Not Available	22;22;27	57;Not Available;464	23;129;129	Temozolomide;Temozolomide;Temozolomide	Stable Disease;Not Applicable;Stable Disease	10;10;3	Not Available;Not Available;Not Available	Not Available;Not Available;Not Available	Not Available;Not Available;Not Available	Not Available;Not Available;Not Available	Not Applicable;Not Applicable;Not Applicable	Not Available;Not Available;Not Available	Not Available;Not Available;Not Available	NO;YES;NO	Chemotherapy;Chemotherapy;Chemotherapy	Not Available;Not Available;Not Available	Not Available;Not Available;Not Available	Not Available;Not Available;Not Available	NO;NO;NO	2013;2013;2015
TCGA-QH-A6X8	56	FEMALE	509	Oligodendroglioma	Central nervous system	Alive	G3	1				WITH TUMOR		56	NO	Not Available	NO	TCGA-QH-A6X8	D209CFFC-FE21-4AE7-B610-E5668EA84A3B	9	-20771	Not Applicable	0	144	Not Available	144	TCGA-QH-A6X8-D52189	024FC6C6-A023-4C1A-B135-9288BDD54730	Not Available	9	292	49	temozolomide	Stable Disease	12	Not Available	Not Available	Not Available	Not Available	Not Applicable	Not Available	Not Available	NO	Chemotherapy	Not Available	Not Available	Not Available	NO	2013
TCGA-S9-A7R8	44	FEMALE	961	Astrocytoma	Central nervous system	Dead	G3	1	698			WITH TUMOR		44	NO	Not Available	NO	TCGA-S9-A7R8	7883E417-A793-4614-9528-6C2E9E44379F	11	-16275	961	0	Not Available	Not Available	-1	TCGA-S9-A7R8-D53396;TCGA-S9-A7R8-D53398	0036ABAB-DE64-4562-AEED-BD2BD67FA6CE;953AA7F0-A050-4742-826F-20A6C094BC2C	Not Available;Not Available	11;11	786;925	771;803	Temozolamide;Nimustine	Clinical Progressive Disease;Clinical Progressive Disease	12;12	Not Available;Not Available	Not Available;Not Available	Not Available;Not Available	Not Available;Not Available	Not Applicable;Not Applicable	Not Available;Not Available	Not Available;Not Available	NO;NO	Chemotherapy;Chemotherapy	Not Available;Not Available	Not Available;Not Available	Not Available;Not Available	NO;NO	2013;2013
[truncated: 111 more columns]

## Sheet: TCGA_GBM
Supplementary Table 1: The detailed clinicopathological parameters of patients.
A0_Samples	A17_Age	A18_Sex	A1_OS	A22_histological_type	A23_Tumor_tissue_site	A2_Event	A8_New_Event	A8_New_Event_Time	A8_New_Event_Tissue	A8_New_Event_Type	A9_Cancer_Status	additional_studies	age_at_initial_pathologic_diagnosis	anatomic_neoplasm_subdivision	bcr_patient_barcode	bcr_patient_uuid	day_of_form_completion	days_to_birth	days_to_death	days_to_initial_pathologic_diagnosis	days_to_last_followup	drugs.drug.bcr_drug_barcode	drugs.drug.bcr_drug_uuid	drugs.drug.clinical_trail_drug_classification	drugs.drug.day_of_form_completion	drugs.drug.days_to_drug_therapy_end	drugs.drug.days_to_drug_therapy_start	drugs.drug.drug_name	drugs.drug.measure_of_response	drugs.drug.month_of_form_completion	drugs.drug.number_cycles	drugs.drug.prescribed_dose	drugs.drug.prescribed_dose_units	drugs.drug.regimen_indication	drugs.drug.regimen_indication_notes	drugs.drug.regimen_number	drugs.drug.route_of_administrations.route_of_administration	drugs.drug.therapy_ongoing	drugs.drug.therapy_types.therapy_type	drugs.drug.therapy_types.therapy_type_notes	drugs.drug.total_dose	drugs.drug.total_dose_units	drugs.drug.tx_on_clinical_trial	drugs.drug.year_of_form_completion	eastern_cancer_oncology_group	ethnicity	follow_ups.follow_up.bcr_followup_barcode	follow_ups.follow_up.bcr_followup_uuid	follow_ups.follow_up.day_of_form_completion
TCGA-14-1829	57	MALE	218	Untreated primary (de novo) GBM	Brain	Alive	0	218			WITH TUMOR		57	Not Available	TCGA-14-1829	47a4161c-9c61-48f5-b9bc-a6d1acad4e5a	24	-20929	Not Applicable	0	218	TCGA-14-1829-D25228;TCGA-14-1829-D25227	f8f4e4dc-4709-4604-8d62-a0dba0b985b6;c10a50b8-82ee-4a71-8e50-167ffed274e9	Not Available;Not Available	24;24	Not Available;Not Available	0;8	Dexamethasone;Temodar	Not Available;Not Available	9;9	Not Available;04	Not Available;Not Available	Not Available;mg	ADJUVANT;ADJUVANT	Not Applicable;Not Applicable	Not Available;Not Available	Not Available;PO	NO;YES	Hormone Therapy;Chemotherapy	Not Available;Not Available	Not Available;10040	Not Available;mg	Not Available;Not Available	2009;2009	Not Available	Not Available	TCGA-14-1829-F25226	4dbc195c-0957-43d9-a5a8-46dbd1663581	24
TCGA-06-0208	52	FEMALE	256	Untreated primary (de novo) GBM	Brain	Dead	1	149		Progression of Disease	WITH TUMOR		52	Not Available	TCGA-06-0208	e3711a9b-6d4c-44df-bbab-0a675046a5df	5	-19108	256	0	167	TCGA-06-0208-D22761;TCGA-06-0208-D22760	743e879c-c5ba-4391-a70d-1efaacbf3ea5;abd127de-4081-4844-8715-79add07f6b4e	Not Available;Not Available	29;29	98;98	39;39	Carmustine (BCNU);Cisplatin	Not Available;Not Available	11;11	02;02	Not Available;Not Available	Not Available;mg	ADJUVANT;ADJUVANT	Not Applicable;Not Applicable	Not Available;Not Available	Not Available;IV	NO;NO	Chemotherapy;Chemotherapy	Not Available;Not Available	Not Available;Not Available	Not Available;mg	Not Available;Not Available	2011;2011	Not Available	NOT HISPANIC OR LATINO	TCGA-06-0208-F22759	4f0eb39c-57f2-4830-b798-a9bd64369285	5
TCGA-02-0070	70	MALE	762	Untreated primary (de novo) GBM	Brain	Alive	1	762		Recurrence	WITH TUMOR		70	Not Available	TCGA-02-0070	863c285c-5b87-42b9-b8b3-1ae832a6ded3	16	-25916	Not Applicable	0	762	TCGA-02-0070-D22351	e2ca146d-2379-4643-9f88-5d7c37b077e9	Not Available	1	57	10	Temozolomide	Not Available	4	1	Not Available	mg/m2/day	ADJUVANT	Not Applicable	Not Available	PO	NO	Chemotherapy	Not Available	75	mg/m2/day	Not Available	2009	Not Available	NOT HISPANIC OR LATINO	TCGA-02-0070-F22350	c832b62e-e85a-4cbf-975b-68b45fcb73a5	16
TCGA-28-5211	42	MALE	358	Untreated primary (de novo) GBM	Brain	Alive	1	225		Progression of Disease	WITH TUMOR		42	Not Available	TCGA-28-5211	cf6689b9-d0fa-4461-a6b7-db477629e258	22	-15507	Not Applicable	0	358	TCGA-28-5211-D15038;TCGA-28-5211-D28881;TCGA-28-5211-D15532;TCGA-28-5211-D28882;TCGA-28-5211-D16144;TCGA-28-5211-D28883	87940d98-44ec-4352-ba33-c767d0441a46;b5249e40-0eff-4e36-9275-11553d290d59;26c394c9-c6a5-4f7b-a079-d49da78d9ba2;6d629d3f-a747-4f2c-b286-ba86a4fa3e3d;40061326-41ee-4202-a88c-02cfdc9d3101;5ecc75e0-9e8c-4eb0-aa38-e9fd225f00e1	Not Available;Not Available;Not Available;Not Available;Not Available;Not Available	14;22;23;24;6;14	57;57;307;307;307;307	-1;-1;239;239;239;239	Temodar;Temodar;Avastin;Avastin;CPT11;CPT11	Not Available;Not Available;Not Available;Not Available;Not Available;Not Available	7;7;8;8;9;9	01;01;02;02;02;02	140;140;Not Available;Not Available;Not Available;Not Available	mg;mg;Not Available;Not Available;Not Available;Not Available	ADJUVANT;ADJUVANT;RECURRENCE;RECURRENCE;RECURRENCE;RECURRENCE	Not Applicable;Not Applicable;Not Applicable;Not Applicable;Not Applicable;Not Applicable	01;Not Available;02;Not Available;02;Not Available	PO;PO;IV;Not Available;Not Available;Not Available	NO;NO;NO;NO;NO;NO	Chemotherapy;Chemotherapy;Chemotherapy;Chemotherapy;Chemotherapy;Chemotherapy	Not Available;Not Available;Not Available;Not Available;Not Available;Not Available	8360;8360;Not Available;Not Available;Not Available;Not Available	mg;mg;Not Available;Not Available;Not Available;Not Available	Not Available;Not Available;Not Available;Not Available;Not Available;Not Available	2011;2011;2011;2011;2011;2011	Not Available	Not Available	TCGA-28-5211-F15035;TCGA-28-5211-F28880	fdbe693e-2ffa-4007-9519-bed7a6d1534f;7385e89d-40a9-46c9-b291-d37ca9b9752f	14;22
TCGA-02-0039	54	MALE	320	Untreated primary (de novo) GBM	Brain	Dead	1	102		Progression of Disease	WITH TUMOR		54	Not Available	TCGA-02-0039	b584d0a2-d3d2-44b8-85dc-1b3065b499eb	16	-20065	320	0	320																								Not Available	NOT HISPANIC OR LATINO	TCGA-02-0039-F22281	64362086-683d-4970-9628-eafc3a532836	16
TCGA-19-5960	56	MALE	455	Untreated primary (de novo) GBM	Brain	Dead	1	382		Recurrence	TUMOR FREE		56	Not Available	TCGA-19-5960	93ed7a2b-b0cb-4a84-871f-5c34a0b6a640	3	-20641	Not Applicable	0	165	TCGA-19-5960-D25504;TCGA-19-5960-D43339;TCGA-19-5960-D43340	85a6db91-61ec-4dd6-a0de-f2942ae7d388;CF998836-C6A7-47AB-9E6F-37FB6C4AD0E8;43A79D6C-2827-4F1A-9617-E8914021F046	Not Available;Not Available;Not Available	3;17;17	71;165;155	30;55;123	Temodar;Avastin;Temodar	Not Available;Stable Disease;Stable Disease	6;5;5	Not Available;Not Available;Not Available	135;Not Available;Not Available	mg;Not Available;Not Available	ADJUVANT;Not Available;Not Available	Not Applicable;Not Applicable;Not Applicable	Not Available;Not Available;Not Available	PO;Not Available;Not Available	NO;NO;NO	Chemotherapy;Chemotherapy;Chemotherapy	Not Available;Not Available;Not Available	5670;Not Available;Not Available	mg;Not Available;Not Available	Not Available;YES;NO	2011;2013;2013	Not Available	NOT HISPANIC OR LATINO	TCGA-19-5960-F25503;TCGA-19-5960-F43299	9acaed8b-7991-46ca-b07f-865175f1d72d;0706C7B7-C260-4A9C-9AAC-9F4BB133B119	3;16
TCGA-06-0240	57	MALE	621	Glioblastoma Multiforme (GBM)	Brain	Dead	0	621			WITH TUMOR		57	Not Available	TCGA-06-0240	a0700d6d-df7b-4327-8738-97b8ad08fd4c	13	-20937	621	0	Not Available	TCGA-06-0240-D40214;TCGA-06-0240-D40215;TCGA-06-0240-D40216;TCGA-06-0240-D40217;TCGA-06-0240-D40218;TCGA-06-0240-D40219;TCGA-06-0240-D40220	B174A8ED-3DC7-48D8-B624-4E20C131FEA6;AC89545B-B9D6-4C8C-BC96-5F76EE4B2048;B1B57089-EB7E-400B-91E1-29AC72454190;AE41095E-F10E-4DF7-9FA9-005A4CE2A242;375AB109-E2E0-4188-8276-88E579F795AD;C401065A-A4D6-451B-9237-90977C90AD0B;347AFA57-8215-4FFF-8C8C-D8CC91ED1BDD	Not Available;Not Available;Not Available;Not Available;Not Available;Not Available;Not Available	13;13;13;13;13;13;13	65;320;320;407;589;511;589	34;36;36;337;337;435;547	Temozolomide;Temozolomide;Cilengitide;Irinotecan;Bevacizumab;Temozolomide;Carboplatin	Unknown;Unknown;Unknown;Unknown;Unknown;Unknown;Unknown	2;2;2;2;2;2;2	Not Available;Not Available;Not Available;Not Available;Not Available;Not Available;Not Available	Not Available;Not Available;Not Available;Not Available;Not Available;Not Available;Not Available	Not Available;Not Available;Not Available;Not Available;Not Available;Not Available;Not Available	Not Available;Not Available;Not Available;Not Available;Not Available;Not Available;Not Available	Not Applicable;Not Applicable;Not Applicable;Not Applicable;Not Applicable;Not Applicable;Not Applicable	Not Available;Not Available;Not Available;Not Available;Not Available;Not Available;Not Available	Not Available;Not Available;Not Available;Not Available;Not Available;Not Available;Not Available	NO;NO;NO;NO;NO;NO;NO	Chemotherapy;Chemotherapy;Chemotherapy;Chemotherapy;Targeted Molecular therapy;Chemotherapy;Chemotherapy	Not Available;Not Available;Not Available;Not Available;Not Available;Not Available;Not Available	Not Available;Not Available;Not Available;Not Available;Not Available;Not Available;Not Available	Not Available;Not Available;Not Available;Not Available;Not Available;Not Available;Not Available	Not Available;Not Available;Not Available;Not Available;Not Available;Not Available;Not Available	2013;2013;2013;2013;2013;2013;2013	Not Available	NOT HISPANIC OR LATINO
TCGA-32-1986	68	MALE	386	Untreated primary (de novo) GBM	Brain	Dead	1	233		Progression of Disease	WITH TUMOR		68	Not Available	TCGA-32-1986	7ac80045-7c05-4e8f-8217-a380544a6125	8	-25061	386	0	386	TCGA-32-1986-D27743	4d4ed8e9-a057-47ab-a5ee-5c691e916f27	Not Available	8	139	126	Temodar	Not Available	3	1	150	mg/day	ADJUVANT	Not Applicable	Not Available	PO	NO	Chemotherapy	Not Available	Not Available	mg/day	Not Available	2010	Not Available	NOT HISPANIC OR LATINO	TCGA-32-1986-F27742	5f7b44f5-1395-425a-abbf-3bbef1c5eace	8
TCGA-08-0380	74	FEMALE	454	Untreated primary (de novo) GBM	Brain	Dead	1	151		Progression of Disease	WITH TUMOR		74	Not Available	TCGA-08-0380	6fc40b53-5db2-4319-a039-b023e1bb1d64	19	-27277	454	0	330	TCGA-08-0380-D23259;TCGA-08-0380-D23256;TCGA-08-0380-D23257;TCGA-08-0380-D23258;TCGA-08-0380-D23260	bd96270d-54f2-453e-bdc1-3a3fc050c931;cf946024-3010-4731-9971-627fa2f71668;83a0190a-e7d1-487b-b781-dadfe5087a65;7207fb18-9e10-4b45-8f5a-01453c10f483;0f52d72f-2ed9-42c6-ad05-09419d37cfd6	Not Available;Not Available;Not Available;Not Available;Not Available	26;26;24;24;24	330;330;193;274;Discrepancy	275;293;161;216;Discrepancy	Not Available;VP16;BCNU;Temodar;Marimastat	Not Available;Not Available;Not Available;Not Available;Not Available	3;3;4;4;4	Not Available;1;01;Not Available;Not Available	Not Available;Not Available;Not Available;Not Available;Not Available	Not Available;mg/m2;mg;mg;mg/day	PROGRESSION;PROGRESSION;PROGRESSION;PROGRESSION;ADJUVANT	Not Applicable;Not Applicable;Not Applicable;Not Applicable;Not Applicable	Not Available;Not Available;Not Available;Not Available;Not Available	Not Available;PO;IV;PO;Not Available	Not Available;NO;Not Available;Not Available;YES	Targeted Molecular therapy;Chemotherapy;Chemotherapy;Chemotherapy;Targeted Molecular therapy	Not Available;Not Available;Not Available;Not Available;Not Available	Not Available;50;375;345;200	Not Available;mg/m2;mg;mg;mg/day	Not Available;Not Available;Not Available;Not Available;Not Available	2009;2009;2009;2009;2009	Not Available	Not Available	TCGA-08-0380-F23255	907ba1ba-8cd2-484d-b6f1-7f53613de0f4	19
TCGA-06-5418	75	FEMALE	83	Untreated primary (de novo) GBM	Brain	Dead	0	83			WITH TUMOR		75	Not Available	TCGA-06-5418	51c3409d-5df7-4720-83db-0e6de065f82c	31	-27584	83	0	83																								Not Available	NOT HISPANIC OR LATINO	TCGA-06-5418-F23032	d59978ec-2504-4067-9b6b-3b273e09690c	31
TCGA-16-0861	65	MALE		Untreated primary (de novo) GBM	Brain		1	94		Recurrence	Not Available		65	Not Available	TCGA-16-0861	8a83ea25-d02e-4af8-9167-b29d3ef393cc	17	-23778	Not Applicable	0	131																								Not Available	Not Available	TCGA-16-0861-F25309	b5abb1c8-4549-448a-a82e-c990f4addab4	17
TCGA-08-0520	70	MALE	327	Untreated primary (de novo) GBM	Brain	Dead	1	105		Recurrence	WITH TUMOR		70	Not Available	TCGA-08-0520	e924d7c6-c98f-4469-8089-70e4ac3ca306	18	-25766	327	0	327	TCGA-08-0520-D23316	b57bc141-fc8a-49fc-bd12-ffa57079021e	Not Available	24	Not Available	175	Temodor	Not Available	4	Not Available	Not Available	mg/m2	PROGRESSION	Not Applicable	Not Available	PO	Not Available	Chemotherapy	Not Available	200	mg/m2	Not Available	2009	Not Available	NOT HISPANIC OR LATINO	TCGA-08-0520-F23315	0da7ea26-4342-4214-a750-ce708091070f	18
TCGA-02-0052	49	MALE	383	Untreated primary (de novo) GBM	Brain	Dead	1	204		Progression of Disease	WITH TUMOR		49	Not Available	TCGA-02-0052	5a448bf3-8e87-4791-91f2-908307a32ed1	16	-18061	383	0	383	TCGA-02-0052-D22300	a6ff91bc-199f-4e27-ba88-8de1445c2128	Not Available	6	204	34	Temozolomide	Not Available	4	5	Not Available	mg/m2/day	ADJUVANT	Not Applicable	Not Available	PO	NO	Chemotherapy	Not Available	200	mg/m2/day	Not Available	2009	Not Available	NOT HISPANIC OR LATINO	TCGA-02-0052-F22299	0c81b750-9d32-433f-b2ec-9fe4b9c64b0b	16
TCGA-12-1092	58	MALE	661	Untreated primary (de novo) GBM	Brain	Dead	1	637		Recurrence	WITH TUMOR		58	Not Available	TCGA-12-1092	4c070166-025e-49b7-b4d0-fe25c8a355b1	2	-21411	661	0	658	TCGA-12-1092-D23395;TCGA-12-1092-D23398;TCGA-12-1092-D23397;TCGA-12-1092-D23394;TCGA-12-1092-D23391;TCGA-12-1092-D23396;TCGA-12-1092-D23393;TCGA-12-1092-D23399;TCGA-12-1092-D23392	e8ef994b-f752-4b83-b9c7-9f14c9d44523;d3ad0089-7068-4d8a-b73b-7eac3cbead82;62ba4c8b-7b1e-4c37-9261-50535180d9b9;12d97238-a55e-4dd2-9ed7-4d29cb0acd36;6a287679-7316-4389-9bec-9c1df97774ec;3e0ce8f5-4a22-4937-9a1a-f517d6cfd8eb;36a50f31-578b-4370-bbd9-53429f377461;5a09a18b-51c3-431b-8771-b958549257c6;0462a7ee-967b-41ee-96bf-717aa9ee2851	Not Available;Not Available;Not Available;Not Available;Not Available;Not Available;Not Available;Not Available;Not Available	2;2;2;2;2;2;2;2;2	460;551;204;367;96;637;232;551;204	368;460;119;232;46;551;205;460;119	CPT 11;Tarceva;Avastin;Temodar;Temodar;Temodar;Temodar;Rapamycin;Temodar	Not Available;Not Available;Not Available;Not Available;Not Available;Not Available;Not Available;Not Available;Not Available	7;7;7;7;7;7;7;7;7	02;Not Available;Not Available;04;01;03;01;Not Available;03	Not Available;Not Available;Not Available;Not Available;Not Available;Not Available;Not Available;Not Available;Not Available	mg/m2;mg;mg/kg;mg/m2;mg/m2;mg/m2;mg/m2;mg;mg/m2	ADJUVANT;ADJUVANT;ADJUVANT;ADJUVANT;ADJUVANT;ADJUVANT;ADJUVANT;ADJUVANT;ADJUVANT	Not Applicable;Not Applicable;Not Applicable;Not Applicable;Not Applicable;Not Applicable;Not Applicable;Not Applicable;Not Applicable	Not Available;Not Available;Not Available;Not Available;Not Available;Not Available;Not Available;Not Available;Not Available	IV;PO;IV;PO;PO;PO;PO;PO;PO	NO;NO;NO;NO;NO;NO;NO;NO;NO	Chemotherapy;Targeted Molecular therapy;Targeted Molecular therapy;Chemotherapy;Chemotherapy;Chemotherapy;Chemotherapy;Targeted Molecular therapy;Chemotherapy	Not Available;Not Available;Not Available;Not Available;Not Available;Not Available;Not Available;Not Available;Not Available	125;150;10;50;75;50;200;5;200	mg/m2;mg;mg/kg;mg/m2;mg/m2;mg/m2;mg/m2;mg;mg/m2	Not Available;Not Available;Not Available;Not Available;Not Available;Not Available;Not Available;Not Available;Not Available	2009;2009;2009;2009;2009;2009;2009;2009;2009	Not Available	NOT HISPANIC OR LATINO	TCGA-12-1092-F23390	15453675-ce5c-4be6-9c85-9feef4b7f8ed	2
TCGA-02-0071	53	MALE	167	Untreated primary (de novo) GBM	Brain	Dead	1	8		Progression of Disease	WITH TUMOR		53	Not Available	TCGA-02-0071	08505b91-58b8-4121-a8ea-b9832331c24a	16	-19425	167	0	167																								Not Available	NOT HISPANIC OR LATINO	TCGA-02-0071-F22354	e2dcaa72-f2af-4b2a-8ed1-4f8d3b63b26e	16
TCGA-12-0778	53	MALE	454	Untreated primary (de novo) GBM	Brain	Dead	1	232		Progression of Disease	WITH TUMOR		53	Not Available	TCGA-12-0778	db5ea0e6-4cac-4f18-8643-32afb1e0287d	17	-19460	454	0	452	TCGA-12-0778-D23639;TCGA-12-0778-D23640;TCGA-12-0778-D23641;TCGA-12-0778-D23645;TCGA-12-0778-D23646;TCGA-12-0778-D23642;TCGA-12-0778-D23648;TCGA-12-0778-D23644;TCGA-12-0778-D23643;TCGA-12-0778-D23647	8909339d-9203-4057-b833-56e2463f29b2;b59567e1-635e-44e5-a5ce-1c2cc389129d;cac6d807-76ec-4b36-a18b-87b73d783a9f;997e0460-09cb-4eec-98aa-ae4e89c2e57f;bdff6ebe-49de-4842-b983-8beacc2d77da;02edb427-90d0-4845-b101-1f59c526e166;0009ef9d-35eb-47eb-9a30-859b6b5087c7;10c06be0-16ad-4c12-b8da-71413fbfd57f;359761a4-c0af-4ae6-b499-4b938fb79524;2c2bb568-9204-41c7-b8c0-e5c31aabf372	Not Available;Not Available;Not Available;Not Available;Not Available;Not Available;Not Available;Not Available;Not Available;Not Available	24;24;24;24;6;6;6;6;6;6	68;147;232;329;385;352;385;329;352;385	22;89;147;250;355;329;355;250;329;355	Temozolamide;Temozolamide;CCNU;Avastin;Tarceva;Temozolomide;Rapamcyin;VP-16;VP-16;Rapamycin	Not Available;Not Available;Not Available;Not Available;Not Available;Not Available;Not Available;Not Available;Not Available;Not Available	4;4;4;4;5;5;5;5;5;5	1;2;2;Not Available;Not Available;01;Not Available;03;01;Not Available	Not Available;Not Available;Not Available;Not Available;Not Available;Not Available;Not Available;Not Available;Not Available;Not Available	mg/m2;mg/m2;mg;mg/kg;mg;mg/m2;mg;mg/m2;mg/m2;mg/day	ADJUVANT;ADJUVANT;ADJUVANT;PROGRESSION;PROGRESSION;PROGRESSION;PROGRESSION;PROGRESSION;PROGRESSION;PROGRESSION	Not Applicable;Not Applicable;Not Applicable;Not Applicable;Not Applicable;Not Applicable;Not Applicable;Not Applicable;Not Applicable;Not Applicable	Not Available;Not Available;Not Available;Not Available;Not Available;Not Available;Not Available;Not Available;Not Available;Not Available	PO;PO;PO;IV;PO;PO;PO;PO;PO;PO	NO;NO;NO;NO;Not Available;NO;NO;NO;Not Available;NO	Chemotherapy;Chemotherapy;Chemotherapy;Targeted Molecular therapy;Targeted Molecular therapy;Chemotherapy;Targeted Molecular therapy;Chemotherapy;Chemotherapy;Targeted Molecular therapy	Not Available;Not Available;Not Available;Not Available;Not Available;Not Available;Not Available;Not Available;Not Available;Not Available	75;200;110;10;200;50;150;50;50;15	mg/m2;mg/m2;mg;mg/kg;mg;mg/m2;mg;mg/m2;mg/m2;mg/day	Not Available;Not Available;Not Available;Not Available;Not Available;Not Available;Not Available;Not Available;Not Available;Not Available	2009;2009;2009;2009;2009;2009;2009;2009;2009;2009	Not Available	NOT HISPANIC OR LATINO	TCGA-12-0778-F23638	93be8dc4-86ea-4476-966a-de0dea8d62ee	17
TCGA-12-1597	62	FEMALE	675	Untreated primary (de novo) GBM	Brain	Dead	1	180		Progression of Disease	WITH TUMOR		62	Not Available	TCGA-12-1597	2b82e941-1b16-444e-af41-24dbc0a7e8b5	9	-22865	675	0	427	TCGA-12-1597-D23745;TCGA-12-1597-D23742;TCGA-12-1597-D23746;TCGA-12-1597-D23744;TCGA-12-1597-D23741;TCGA-12-1597-D23743	79d23712-2fa4-4973-90d1-7c5b60a300d9;8d4bb5f6-d811-4917-aa2f-e3e94cb90e6f;77a681b9-66a1-4141-a79f-acf39f99158d;88d4fab7-bbab-43bb-8416-0219cebd5d8a;ac76841f-2cfd-4780-8a33-5901b19b9239;7c56a89a-427f-4a4e-92ca-28717a4bd5d6	Not Available;Not Available;Not Available;Not Available;Not Available;Not Available	9;9;9;9;9;9	348;88;427;308;0;545	313;64;355;181;0;123	Temozolomide;Temozolomide;Temozolomide;CPT 11;Gliadel Wafer;CCNU	Not Available;Not Available;Not Available;Not Available;Not Available;Not Available	3;3;3;3;3;3	05;01;02;03;01;01	200;150;150;125;8;110	mg;mg;mg;mg;{Wafer};mg	PROGRESSION;ADJUVANT;PROGRESSION;PROGRESSION;ADJUVANT;ADJUVANT	Not Applicable;Not Applicable;Not Applicable;Not Applicable;Not Applicable;Not Applicable	Not Available;Not Available;Not Available;Not Available;Not Available;Not Available	PO;PO;PO;IV;INTUM;PO	NO;NO;NO;NO;NO;NO	Chemotherapy;Chemotherapy;Chemotherapy;Chemotherapy;Chemotherapy;Chemotherapy	Not Available;Not Available;Not Available;Not Available;Not Available;Not Available	1950;1550;1500;2880;8;220	mg;mg;mg;mg;{Wafer};mg	Not Available;Not Available;Not Available;Not Available;Not Available;Not Available	2011;2011;2011;2011;2011;2011	Not Available	NOT HISPANIC OR LATINO	TCGA-12-1597-F23740	104ea1d5-daea-4a6e-a70f-dec2594682f2	9
TCGA-06-6701	60	MALE	151	Untreated primary (de novo) GBM	Brain	Alive	0	151			WITH TUMOR		60	Not Available	TCGA-06-6701	13429a31-a193-4180-a8b2-cceaa21ecbfd	14	-22051	Not Applicable	0	151	TCGA-06-6701-D23085	e2891780-108a-4ab1-855f-3aa19eb76dec	Not Available	14	63	20	Temozolomide	Not Available	9	1	75	mg	ADJUVANT	Not Applicable	Not Available	PO	NO	Chemotherapy	Not Available	140	mg	Not Available	2011	Not Available	NOT HISPANIC OR LATINO	TCGA-06-6701-F23084	7c4e1bf7-edc0-41ac-9dc2-3eab7e2243bc	14
TCGA-02-0085	63	FEMALE	1561	Untreated primary (de novo) GBM	Brain	Dead	1	976		Progression of Disease	WITH TUMOR		63	Not Available	TCGA-02-0085	2deec528-4550-47b2-9a0d-cac7eeb24f3e	16	-23289	1561	0	1561	TCGA-02-0085-D22379	ed242d21-f512-4d71-b84a-d984ab74d85a	Not Available	1	786	740	Temozolomide	Not Available	4	1	Not Available	mg/m2/day	ADJUVANT	Not Applicable	Not Available	PO	NO	Chemotherapy	Not Available	75	mg/m2/day	Not Available	2009	Not Available	NOT HISPANIC OR LATINO	TCGA-02-0085-F22378	2015f808-4f61-4d18-be22-371ad4700e93	16
TCGA-15-1446	55	MALE	581	Untreated primary (de novo) GBM	Brain	Alive	1	443		Recurrence	WITH TUMOR		55	Not Available	TCGA-15-1446	05d5da50-52fe-4342-9c15-9ee4c1d6662e	11	-20355	Not Applicable	0	581	TCGA-15-1446-D25284	d98d9b83-5d4c-4629-9afc-bb51df4de4ea	Not Available	11	280	68	Temodar	Not Available	5	6	Not Available	Not Available	ADJUVANT	Not Applicable	Not Available	PO	NO	Chemotherapy	Not Available	Not Available	Not Available	Not Available	2009	1	Not Available	TCGA-15-1446-F25283	9da17936-e863-4823-9ead-17dc6481a1f2	11
TCGA-12-1098	75	FEMALE	121	Untreated primary (de novo) GBM	Brain	Dead	1	93		Recurrence	WITH TUMOR		75	Not Available	TCGA-12-1098	a05c4aca-5b7c-452a-a92c-f252539f9e9a	6	-27726	121	0	121	TCGA-12-1098-D23444	6da9105c-378e-417c-be27-e660c0975501	Not Available	6	74	35	Temodar	Not Available	7	1	Not Available	mg/m2	ADJUVANT	Not Applicable	Not Available	PO	NO	Chemotherapy	Not Available	75	mg/m2	Not Available	2009	Not Available	NOT HISPANIC OR LATINO	TCGA-12-1098-F23443	381162b0-b81a-477c-8254-379f808257b5	6
TCGA-4W-AA9S	69	MALE	44	Glioblastoma Multiforme (GBM)	Brain	Alive	0	44			TUMOR FREE		69	Not Available	TCGA-4W-AA9S	7A8D2E13-315E-4512-85CE-B018D11C3BD3	28	-25545	Not Applicable	0	44	TCGA-4W-AA9S-D57927	C1336EBF-B2BD-46FC-BEA2-30355BFE49F7	Not Available	28	105	56	Temozolomide	Complete Response	3	Not Available	Not Available	Not Available	Not Available	Not Applicable	Not Available	Not Available	NO	Chemotherapy	Not Available	Not Available	Not Available	NO	2014	Not Available	NOT HISPANIC OR LATINO	TCGA-4W-AA9S-F71150	62BCA8C7-CE58-4DC6-9C86-1651568E5531	20
TCGA-32-4213	47	FEMALE	604	Untreated primary (de novo) GBM	Brain	Alive	1	353		Recurrence	WITH TUMOR		47	Not Available	TCGA-32-4213	22e0c3ea-9f6d-4d73-9282-17ee4553f436	14	-17237	Not Applicable	0	357	TCGA-32-4213-D27832;TCGA-32-4213-D27831;TCGA-32-4213-D27833;TCGA-32-4213-D15679	39690c3e-a90a-4837-ad5b-b507484a97d3;865a82af-3fc7-43e0-917d-4d944cfcc0f3;cde26995-85fe-4eed-8de5-d6bdd50d364b;20a88f18-2146-46f0-8db1-6211fedf59f2	Not Available;Not Available;Not Available;Not Available	14;14;14;15	135;107;289;Not Available	130;24;155;561	Temodar;Temodar;Temodar;Avastin	Not Available;Not Available;Not Available;Not Available	12;12;12;8	Not Available;Not Available;5;04	Not Available;Not Available;Not Available;944	mg/day;mg/day;mg/day;mg	ADJUVANT;ADJUVANT;ADJUVANT;PROGRESSION	Not Applicable;Not Applicable;Not Applicable;Not Applicable	Not Available;Not Available;Not Available;04	PO;PO;PO;IV	NO;NO;NO;YES	Chemotherapy;Chemotherapy;Chemotherapy;Targeted Molecular therapy	Not Available;Not Available;Not Available;Not Available	390;130;400;3776	mg/day;mg/day;mg/day;mg	Not Available;Not Available;Not Available;Not Available	2010;2010;2010;2011	Not Available	NOT HISPANIC OR LATINO	TCGA-32-4213-F27830;TCGA-32-4213-F15678	ef1fd0b5-f7f7-4821-a897-ac6fb41c9a4e;b4a8f5a4-865a-44f5-8254-f8d965495919	14;15
TCGA-14-0871	74	FEMALE	880	Untreated primary (de novo) GBM	Brain	Dead	0	880			Not Available		74	Not Available	TCGA-14-0871	72f88d18-03be-4b51-9f4a-1151521b7292	19	-27387	880	0	880	TCGA-14-0871-D25100	0e5266b1-8bae-4167-bdcd-28e12c0d0637	Not Available	24	281	0	Dexamethasone	Not Available	4	Not Available	Not Available	mg	ADJUVANT	Not Applicable	Not Available	Not Available	NO	Hormone Therapy	Not Available	288	mg	Not Available	2009	Not Available	Not Available	TCGA-14-0871-F25099	a13df7b3-d638-4375-ad27-309276762990	19
TCGA-41-3393	81	FEMALE	135	Untreated primary (de novo) GBM	Brain	Dead	0	135			WITH TUMOR		81	Not Available	TCGA-41-3393	6fac5bce-2bc0-4234-9e3e-11891c2fe00e	26	-29904	135	0	135	TCGA-41-3393-D28005	5040f925-eee6-4347-af3b-cebf0cec314c	Not Available	18	95	51	Temodar	Not Available	11	1	120	mg	OTHER, SPECIFY IN NOTES	Concurrent chemoradiation	Not Available	PO	NO	Chemotherapy	Not Available	5040	mg	Not Available	2010	4	NOT HISPANIC OR LATINO	TCGA-41-3393-F28004	2d306d7e-fcd0-456a-869f-5023617fc00c	26
TCGA-26-1799	68	MALE	285	Untreated primary (de novo) GBM	Brain	Dead	1	213		Recurrence	WITH TUMOR		68	Not Available	TCGA-26-1799	ff61d536-b505-47e7-9d3c-a7252e9037a1	22	-25171	285	0	285	TCGA-26-1799-D26868	6dc20c0b-09c1-4ee2-a72d-b544f2e4b7ad	Not Available	22	148	101	Temodar	Not Available	9	2	Not Available	mg	ADJUVANT	Not Applicable	Not Available	PO	NO	Chemotherapy	Not Available	4150	mg	Not Available	2009	2	NOT HISPANIC OR LATINO	TCGA-26-1799-F26867	ea1737aa-549e-41af-994b-b08c0e5a987f	22
TCGA-74-6581	77	MALE	250	Untreated primary (de novo) GBM	Brain	Alive	0	250			WITH TUMOR		77	Not Available	TCGA-74-6581	28629bf9-f447-4650-8fc2-53f1e938ab71	14	-28263	Not Applicable	0	250	TCGA-74-6581-D16911;TCGA-74-6581-D16910	b5258e5a-6ef4-471f-80f5-686fac8268f1;8c98d7d3-f329-49e9-a3d4-21da9ba48c2c	Not Available;Not Available	29;29	Not Available;74	94;26	Temozolomide;Temozolomide	Not Available;Not Available	8;8	6;1	200;150	mg/m2/day;mg/day	ADJUVANT;ADJUVANT	Not Applicable;Not Applicable	2;1	PO;PO	YES;NO	Chemotherapy;Chemotherapy	Not Available;Not Available	6000;7350	mg/m2;mg	Not Available;Not Available	2011;2011	Not Available	Not Available	TCGA-74-6581-F16907;TCGA-74-6581-F28515	df3651e2-d83a-49ea-a3a4-dc0c58759a5a;d43caf15-ce39-46d9-8485-007ac6c8eb5f	29;14
TCGA-81-5910	64	MALE	49	Untreated primary (de novo) GBM	Brain	Dead	0	49			WITH TUMOR		64	Not Available	TCGA-81-5910	a63ce9ac-24a4-484e-8bcc-717cd7aa92df	7	-23567	49	0	Not Available																								3	Not Available	TCGA-81-5910-F28600	ed6d4bc4-79c7-4de3-a956-917d1d0c867f	7
TCGA-12-0657	69	MALE	3	Untreated primary (de novo) GBM	Brain	Dead	0	3			WITH TUMOR		69	Not Available	TCGA-12-0657	a9a0bad8-6074-4a7c-9f9e-7dbc1de01def	11	-25413	3	0	3																								Not Available	NOT HISPANIC OR LATINO	TCGA-12-0657-F23509	bcad84a8-0555-4079-8115-4cd79342fc79	11
TCGA-06-6391	44	FEMALE	45	Untreated primary (de novo) GBM	Brain	Dead	0	45			WITH TUMOR		44	Not Available	TCGA-06-6391	7a4c0a14-ac97-4c2b-a9cc-68cb561b2494	8	-16206	45	0	Not Available																								1	NOT HISPANIC OR LATINO	TCGA-06-6391-F23055	5b8a6977-10a0-4877-85ae-28b28b12817b	8
TCGA-14-0790	64	FEMALE	419	Untreated primary (de novo) GBM	Brain	Dead	0	419			WITH TUMOR		64	Not Available	TCGA-14-0790	7fe37feb-e205-4524-8c98-1f9ac5fe0700	5	-23674	419	0	419	TCGA-14-0790-D25069;TCGA-14-0790-D25070;TCGA-14-0790-D25071	61376632-4435-467e-8225-20f4ffea46ec;08088403-9225-4775-8ad6-7d259dedc879;057d0f15-9225-48f5-8103-2807f2c26b19	Not Available;Not Available;Not Available	5;5;5	Not Available;410;Not Available	0;15;0	Gliadel BCNU;Temodar;Dexamethasone	Not Available;Not Available;Not Available	2;2;2	Not Available;09;Not Available	Not Available;Not Available;Not Available	{Wafer};mg;mg	ADJUVANT;ADJUVANT;ADJUVANT	Not Applicable;Not Applicable;Not Applicable	Not Available;Not Available;Not Available	Other (specify below);PO;Not Available	NO;NO;NO	Chemotherapy;Chemotherapy;Hormone Therapy	Not Available;Not Available;Not Available	8;17700;Not Available	{Wafer};mg;mg	Not Available;Not Available;Not Available	2010;2010;2010	Not Available	Not Available	TCGA-14-0790-F25068	dfea2320-6c54-431f-b712-379a886222db	5
TCGA-76-6193	78	MALE	82	Untreated primary (de novo) GBM	Brain	Dead	1	64		Progression of Disease	Not Available		78	Not Available	TCGA-76-6193	aa15f655-c1e9-4f4a-acee-2fb76ec82858	22	-28742	82	0	82	TCGA-76-6193-D28562	824b4277-ad11-46d8-aada-57230c2b195e	Not Available	22	Not Available	9	Temodar	Not Available	9	Not Available	Not Available	Not Available	ADJUVANT	Not Applicable	Not Available	PO	NO	Chemotherapy	Not Available	Not Available	Not Available	Not Available	2011	Not Available	Not Available	TCGA-76-6193-F28561	1b3fcff7-d893-4227-894d-182eb88032e5	22
TCGA-12-3651	77	MALE	386	Untreated primary (de novo) GBM	Brain	Dead	1	358		Progression of Disease	WITH TUMOR		77	Not Available	TCGA-12-3651	d540d6d2-266c-48f9-8e73-304389b2060b	17	-28277	386	0	358	TCGA-12-3651-D23861;TCGA-12-3651-D23864;TCGA-12-3651-D23863;TCGA-12-3651-D23862;TCGA-12-3651-D23860;TCGA-12-3651-D23865	583ab4c3-7e47-4a7b-8a8a-2cc08f17f37b;38bacb01-a0de-45d1-a96d-a3ef96b9187a;63332f1a-e0c0-48fd-a1b5-67ae2ba725fd;bfc5451f-2faa-4116-bdbc-017852173f4d;17a463d2-46c6-4773-8946-410ff432aaed;a2f979ae-4c6d-4518-a0fb-e202e967ee0e	Not Available;Not Available;Not Available;Not Available;Not Available;Not Available	17;17;17;17;17;17	212;85;358;358;85;358	186;43;221;221;43;221	Temodar;Avastin;Temodar;CPT 11;Temodar;Avastin	Not Available;Not Available;Not Available;Not Available;Not Available;Not Available	6;6;6;6;6;6	01;Not Available;04;04;1;Not Available	150;10;150;40;75;5	mg;mg;mg;mg;mg;mg	ADJUVANT;ADJUVANT;ADJUVANT;ADJUVANT;ADJUVANT;ADJUVANT	Not Applicable;Not Applicable;Not Applicable;Not Applicable;Not Applicable;Not Applicable	Not Available;Not Available;Not Available;Not Available;Not Available;Not Available	PO;IV;PO;IV;PO;IV	NO;NO;NO;NO;NO;NO	Chemotherapy;Targeted Molecular therapy;Chemotherapy;Chemotherapy;Chemotherapy;Targeted Molecular therapy	Not Available;Not Available;Not Available;Not Available;Not Available;Not Available	1400;2430;5600;592;5880;2840	mg;mg;mg;mg;mg;mg	Not Available;Not Available;Not Available;Not Available;Not Available;Not Available	2010;2010;2010;2010;2010;2010	Not Available	NOT HISPANIC OR LATINO	TCGA-12-3651-F23859	e29c1f3f-0262-4447-b230-caaf471d577f	17
TCGA-06-0165	52	MALE	324	Glioblastoma Multiforme (GBM)	Brain	Dead	0	324			WITH TUMOR		52	Not Available	TCGA-06-0165	88fcfd59-294a-4166-b703-e698a72b1a53	13	-19198	324	0	Not Available	TCGA-06-0165-D40197;TCGA-06-0165-D40199;TCGA-06-0165-D40200;TCGA-06-0165-D40203	2E4F263F-280C-4694-A7A3-BFA52E4E8556;00A80670-919B-4311-A8B0-553DA259B21E;4BDED05E-0D16-44BA-A8CF-A2A15A51C6CA;E313C951-871F-415B-A38A-AB56206EF85B	Not Available;Not Available;Not Available;Not Available	13;13;13;13	31;153;153;214	31;122;122;184	Oxaliplatin;Temozolomide;Accutane;Gleevec	Unknown;Unknown;Unknown;Unknown	2;2;2;2	Not Available;Not Available;Not Available;Not Available	Not Available;Not Available;Not Available;Not Available	Not Available;Not Available;Not Available;Not Available	Not Available;Not Available;Not Available;Not Available	Not Applicable;Not Applicable;Not Applicable;Not Applicable	Not Available;Not Available;Not Available;Not Available	Not Available;Not Available;Not Available;Not Available	NO;NO;NO;NO	Discrepancy;Chemotherapy;Targeted Molecular therapy;Targeted Molecular therapy	Not Available;Not Available;Not Available;Not Available	Not Available;Not Available;Not Available;Not Available	Not Available;Not Available;Not Available;Not Available	Not Available;Not Available;Not Available;Not Available	2013;2013;2013;2013	Not Available	NOT HISPANIC OR LATINO
TCGA-06-0881	50	MALE	504	Untreated primary (de novo) GBM	Brain	Dead	1	141		Recurrence	WITH TUMOR		50	Not Available	TCGA-06-0881	1b6c184a-5868-4a51-8a82-aa16a7e65126	25	-18278	Not Applicable	0	178	TCGA-06-0881-D22900;TCGA-06-0881-D22901;TCGA-06-0881-D22902	9e1571a0-22a5-49b8-9e63-18008c51eeb0;47d51745-dbcb-4af9-a001-25fc13d1c771;61dcdd55-abda-4ba9-a57e-20757ca7ac5a	Not Available;Not Available;Not Available	24;24;24	133;Not Available;Not Available	72;150;150	Temodar;Avastin;Irinotecan	Not Available;Not Available;Not Available	4;4;4	2;2;2	Not Available;Not Available;Not Available	mg;mg;mg	ADJUVANT;PROGRESSION;ADJUVANT	Not Applicable;Not Applicable;Not Applicable	Not Available;Not Available;Not Available	PO;IV;IV	Not Available;YES;YES	Chemotherapy;Chemotherapy;Chemotherapy	Not Available;Not Available;Not Available	140;747.7;250	mg;mg;mg	Not Available;Not Available;Not Available	2009;2009;2009	Not Available	NOT HISPANIC OR LATINO	TCGA-06-0881-F22899;TCGA-06-0881-F31567	f4330149-925a-4079-beb7-2281e316602f;72F90278-D3ED-421F-814B-927075893851	25;31
TCGA-08-0347	50	MALE	782	Untreated primary (de novo) GBM	Brain	Dead	1	59		Progression of Disease	WITH TUMOR		50	Not Available	TCGA-08-0347	dbb601ed-e39c-48a6-aa00-645f740fc6e2	19	-18384	782	0	419	TCGA-08-0347-D23151;TCGA-08-0347-D23152;TCGA-08-0347-D23150;TCGA-08-0347-D23149	d4c0f064-30ec-44cd-9bac-17931bdc90ac;64e750af-895b-4fcd-a77d-9e1bbe1200b0;f61a9d25-b2a9-47e1-b1c9-f72ca782cc39;261a4177-1274-4ec4-9c02-a60417fa6954	Not Available;Not Available;Not Available;Not Available	24;24;24;24	465;605;419;54	422;486;69;10	Procarbazine;Carboplatin;BCNU;Hydroxurea	Not Available;Not Available;Not Available;Not Available	4;4;4;4	01;04;06;01	Not Available;Not Available;Not Available;Not Available	mg/m2;mg;mg;mg/m2	PROGRESSION;PROGRESSION;PROGRESSION;ADJUVANT	Not Applicable;Not Applicable;Not Applicable;Not Applicable	Not Available;Not Available;Not Available;Not Available	PO;IV;IV;PO	Not Available;Not Available;Not Available;Not Available	Chemotherapy;Chemotherapy;Chemotherapy;Chemotherapy	Not Available;Not Available;Not Available;Not Available	100;350;400;300	mg/m2;mg;mg;mg/m2	Not Available;Not Available;Not Available;Not Available	2009;2009;2009;2009	Not Available	Not Available	TCGA-08-0347-F23148	1e7ae631-acc2-4811-9839-a6a0f08948e0	19
TCGA-19-5956	53	FEMALE	684	Untreated primary (de novo) GBM	Brain	Dead	1	647		Progression of Disease	WITH TUMOR		53	Not Available	TCGA-19-5956	7e70a318-3acc-42f3-8287-158a2199f0bc	3	-19591	Not Applicable	0	198	TCGA-19-5956-D25486;TCGA-19-5956-D43173;TCGA-19-5956-D43174	0c8a9763-627b-4ea0-a1ce-4f8f81b0be43;7D9F81E7-0165-42C9-843A-7D958DE2A177;69C3BFF8-BA08-408D-A17D-5DFEC97FD097	Not Available;Not Available;Not Available	3;14;14	70;70;604	51;51;202	Temodar;Avastin;Temodar	Not Available;Stable Disease;Stable Disease	6;5;5	Not Available;Not Available;Not Available	Not Available;Not Available;Not Available	Not Available;Not Available;Not Available	ADJUVANT;Not Available;Not Available	Not Applicable;Not Applicable;Not Applicable	Not Available;Not Available;Not Available	PO;Not Available;Not Available	NO;NO;NO	Chemotherapy;Chemotherapy;Chemotherapy	Not Available;Not Available;Not Available	Not Available;Not Available;Not Available	Not Available;Not Available;Not Available	Not Available;YES;NO	2011;2013;2013	Not Available	NOT HISPANIC OR LATINO	TCGA-19-5956-F25485;TCGA-19-5956-F43175	3f90cb8b-4d2d-4150-849c-4f6ff83dd56b;32EF0953-811B-42DE-99C5-10B24396EDFC	3;14
TCGA-32-4719	73	MALE	330	Untreated primary (de novo) GBM	Brain	Dead	0	330			WITH TUMOR		73	Not Available	TCGA-32-4719	71bb1ef7-2bda-4478-b5b8-318f2e1bf5ac	14	-26691	330	0	330	TCGA-32-4719-D27838;TCGA-32-4719-D27839	177bd4e1-745f-44c9-802e-80d6fc30484e;462da949-9f2b-4637-906b-8d44bcda53a0	Not Available;Not Available	20;20	70;245	31;88	Temodar;Temodar	Not Available;Not Available	12;12	Not Available;6	140;380	mg/m2;mg/m2	ADJUVANT;ADJUVANT	Not Applicable;Not Applicable	Not Available;Not Available	PO;PO	NO;NO	Chemotherapy;Chemotherapy	Not Available;Not Available	75;200	mg/m2;mg/m2	Not Available;Not Available	2010;2010	Not Available	NOT HISPANIC OR LATINO	TCGA-32-4719-F27837	cdc8ba5f-9683-4ea7-9b1d-784784293d3b	14
TCGA-32-2616	48	FEMALE	224	Untreated primary (de novo) GBM	Brain	Dead	1	182		Progression of Disease	WITH TUMOR		48	Not Available	TCGA-32-2616	52408d9f-2637-4952-9b90-cb607a860f23	6	-17781	224	0	224	TCGA-32-2616-D30227;TCGA-32-2616-D30225;TCGA-32-2616-D30228;TCGA-32-2616-D30226	94ef4eb7-70aa-4d22-83ab-e192b3504fb8;b36e4390-7f11-45a9-a266-b7e3135a7730;c8b4b9a7-cea5-4d49-98a7-8916039fc5fd;0d32cb36-431d-4b6d-b6e8-3973fdc53252	Not Available;Not Available;Not Available;Not Available	6;6;6;6	161;71;51;105	129;29;30;101	Temodar;Temodar;Motexatin Gadoinium;Temodar	Not Available;Not Available;Not Available;Not Available	7;7;7;7	2;Not Available;Not Available;1	200;75;Not Available;270	mg;mg;mg;mg	ADJUVANT;ADJUVANT;ADJUVANT;ADJUVANT	Not Applicable;Not Applicable;Not Applicable;Not Applicable	Not Available;Not Available;Not Available;Not Available	PO;PO;IV;PO	NO;NO;NO;NO	Chemotherapy;Chemotherapy;Targeted Molecular therapy;Chemotherapy	Not Available;Not Available;Not Available;Not Available	360;5590;50167;1350	mg;mg;mg;mg	Not Available;Not Available;Not Available;Not Available	2010;2010;2010;2010	1	HISPANIC OR LATINO	TCGA-32-2616-F30224	dcac2de8-4cc6-48d1-ba9d-62645f34dd34	6
TCGA-28-2509	77	FEMALE	145	Untreated primary (de novo) GBM	Brain	Alive	0	145			Not Available		77	Not Available	TCGA-28-2509	aa7ad106-eadc-489e-83b2-5698652434ea	5	-28240	Not Applicable	0	145	TCGA-28-2509-D27108;TCGA-28-2509-D27109	dd10383e-bf28-4809-b66e-21c7985f9737;14279a1e-b318-4be0-a943-efdea31c0652	Not Available;Not Available	5;5	Not Available;Not Available	33;26	Temodar;Cilenaitide	Not Available;Not Available	3;3	Not Available;Not Available	75;2000	mg/m2;mg/day	ADJUVANT;ADJUVANT	Not Applicable;Not Applicable	Not Available;Not Available	PO;IV	YES;YES	Chemotherapy;Targeted Molecular therapy	Not Available;Not Available	Not Available;Not Available	mg/m2;mg/day	Not Available;Not Available	2010;2010	Not Available	NOT HISPANIC OR LATINO	TCGA-28-2509-F27107	6cecf296-1d6a-4955-9a78-70bdef10dc4d	5
TCGA-14-3476	74	MALE	12	Untreated primary (de novo) GBM	Brain	Dead	1	9		Progression of Disease	Not Available		74	Not Available	TCGA-14-3476	872511fb-98cd-4fba-82f6-4c3689c75ae2	12	-27172	12	0	12	TCGA-14-3476-D25241	25c1218c-52a6-44e7-8615-aaa67959e335	Not Available	12	Discrepancy	0	Dexamethasone	Not Available	7	Not Available	Not Available	mg	ADJUVANT	Not Applicable	Not Available	IV	NO	Hormone Therapy	Not Available	Not Available	mg	Not Available	2010	Not Available	Not Available	TCGA-14-3476-F25240	eddc18ce-e0ed-4e11-b559-45cc3ed7c842	12
TCGA-19-0962	77	FEMALE	20	Untreated primary (de novo) GBM	Brain	Dead	0	20			Not Available		77	Not Available	TCGA-19-0962	20a83eb1-466d-4f85-921a-cb8beea8eabe	4	-28382	20	0	13																								Not Available	NOT HISPANIC OR LATINO	TCGA-19-0962-F25355	a3caa212-5f5d-4495-b82a-a2d33c82ece3	4
TCGA-06-2558	75	FEMALE	380	Untreated primary (de novo) GBM	Brain	Dead	0	380			Not Available		75	Not Available	TCGA-06-2558	cf286533-5c8a-40f3-9c69-f46264c7893b	22	-27511	380	0	23																								Not Available	NOT HISPANIC OR LATINO	TCGA-06-2558-F22939	ba2e6fa4-8152-483e-8240-b72c7c9dfc18	22
TCGA-16-1056	55	MALE	426	Untreated primary (de novo) GBM	Brain	Dead	1	239		Recurrence	WITH TUMOR		55	Not Available	TCGA-16-1056	5234bf79-decc-45a1-8377-e6b09ceba82a	27	-20310	426	0	406																								Not Available	NOT HISPANIC OR LATINO	TCGA-16-1056-F25321	9a1267f0-0399-4404-bf67-f746940badb9	27
TCGA-27-1831	66	MALE	505	Untreated primary (de novo) GBM	Brain	Dead	1	144		Progression of Disease	WITH TUMOR		66	Not Available	TCGA-27-1831	f45f4a30-6b4c-4f15-9140-959d6a25a45f	12	-24447	505	0	505	TCGA-27-1831-D26916;TCGA-27-1831-D26915;TCGA-27-1831-D26914;TCGA-27-1831-D26917	c13e764e-0f29-4f9d-ae69-59c18b788d10;59c66bff-d29b-401e-9638-7f600ac4d629;497fd61d-6918-4ad8-8ed0-cb9b70dc2711;d2f5a955-3a99-4b88-8d08-0e8bc0de67cf	Not Available;Not Available;Not Available;Not Available	12;12;12;12	505;103;98;505	-8;6;4;-8	Dexamethasone;Temozolomide;Cisplatin;Oxcarbazepine	Not Available;Not Available;Not Available;Not Available	3;3;3;3	Not Available;03;03;Not Available	8;200;140;600	mg;mg;mg;mg	ADJUVANT;ADJUVANT;ADJUVANT;ADJUVANT	Not Applicable;Not Applicable;Not Applicable;Not Applicable	Not Available;Not Available;Not Available;Not Available	Other (specify below);PO;IV;PO	NO;NO;NO;NO	Hormone Therapy;Chemotherapy;Chemotherapy;Hormone Therapy	Not Available;Not Available;Not Available;Not Available	4104;3400;420;307800	mg;mg;mg;mg	Not Available;Not Available;Not Available;Not Available	2010;2010;2010;2010	1	NOT HISPANIC OR LATINO	TCGA-27-1831-F26913	efafdeaa-8fd3-462d-bc22-369a9bbf3b16	12
TCGA-19-4065	36	MALE	214	Untreated primary (de novo) GBM	Brain	Alive	1	70		Recurrence	WITH TUMOR		36	Not Available	TCGA-19-4065	a262928c-e20a-4c02-8114-1227e05c43e1	8	-13257	Not Applicable	0	214	TCGA-19-4065-D25514;TCGA-19-4065-D25513;TCGA-19-4065-D25512;TCGA-19-4065-D25515	303c8d9e-20a9-4504-a4b7-54e01b834c49;67c05236-39f1-4a0c-8767-f97ded3430df;51b3924b-67b9-4de7-bf7d-d4287a358898;76440094-05a1-44a1-9521-83116d548629	Not Available;Not Available;Not Available;Not Available	8;8;8;8	128;89;70;170	123;78;39;166	Temozolomide;Temozolomide;Temozolomide;Temozolomide	Not Available;Not Available;Not Available;Not Available	6;6;6;6	1;1;1;1	360;180;180;480	mg;mg;mg;mg	RECURRENCE;RECURRENCE;ADJUVANT;RECURRENCE	Not Applicable;Not Applicable;Not Applicable;Not Applicable	Not Available;Not Available;Not Available;Not Available	PO;PO;PO;PO	NO;NO;NO;NO	Chemotherapy;Chemotherapy;Chemotherapy;Chemotherapy	Not Available;Not Available;Not Available;Not Available	1800;2160;5400;2400	mg;mg;mg;mg	Not Available;Not Available;Not Available;Not Available	2010;2010;2010;2010	Not Available	HISPANIC OR LATINO	TCGA-19-4065-F25511	bd92f17e-6954-41c8-8af2-9537d3b36070	8
TCGA-14-0866	55	MALE	801	Untreated primary (de novo) GBM	Brain	Dead	1	97		Recurrence	Not Available		55	Not Available	TCGA-14-0866	c3432b21-d2e9-4caf-9c8e-c6a8d92b195d	1	-20179	801	0	801	TCGA-14-0866-D25093;TCGA-14-0866-D25092	db490c11-6d6f-40f4-ad4f-5cd2f31338fc;0e1d7b1b-7f15-43ee-b6e0-2072981abe83	Not Available;Not Available	1;1	Not Available;325	0;21	Dexamethasone;Temodar	Not Available;Not Available	9;9	Not Available;07	Not Available;Not Available	Not Available;mg	OTHER, SPECIFY IN NOTES;OTHER, SPECIFY IN NOTES	Adjuvant and Progression;Adjuvant and Progression	Not Available;Not Available	Not Available;PO	Not Available;NO	Hormone Therapy;Chemotherapy	Not Available;Not Available	Not Available;62415	Not Available;mg	Not Available;Not Available	2009;2009	Not Available	Not Available	TCGA-14-0866-F25091	bf998a26-ea0d-4ef6-8de9-3f2a354420d2	1
TCGA-14-1455	61	MALE	28	Untreated primary (de novo) GBM	Brain	Dead	0	28			WITH TUMOR		61	Not Available	TCGA-14-1455	04b4ebb4-6780-42d8-a980-711cd10cfe14	5	-22562	28	0	28	TCGA-14-1455-D25168;TCGA-14-1455-D25167	7a1e2a51-d117-48fe-b2a5-e8d911f09812;4b7d9d48-cc66-4756-b880-f9db54273088	Not Available;Not Available	5;5	28;Not Available	17;17	Dexamethasone;Gliadel wafer	Not Available;Not Available	8;8	Not Available;Not Available	Not Available;Not Available	Not Available;{Wafer}	ADJUVANT;ADJUVANT	Not Applicable;Not Applicable	Not Available;Not Available	Not Available;Other (specify below)	NO;NO	Hormone Therapy;Chemotherapy	Not Available;Not Available	Not Available;8	Not Available;{Wafer}	Not Available;Not Available	2009;2009	Not Available	Not Available	TCGA-14-1455-F25166	eb05ec24-e818-4839-8fcd-56367b1423dd	5
TCGA-14-1453	69	MALE	35	Untreated primary (de novo) GBM	Brain	Dead	0	35			WITH TUMOR		69	Not Available	TCGA-14-1453	a9597785-a1d3-4788-a431-d25d69025690	4	-25297	35	0	35	TCGA-14-1453-D25155	f6bcbe10-beb8-4e99-9919-de0a8e481690	Not Available	4	Not Available	Not Available	Dexamethasone	Not Available	6	Not Available	Not Available	Not Available	ADJUVANT	Not Applicable	Not Available	Not Available	NO	Hormone Therapy	Not Available	Not Available	Not Available	Not Available	2009	Not Available	Not Available	TCGA-14-1453-F25154	7bc77a5e-49a6-4410-bdd0-8ae40cdc0550	4
TCGA-16-0850	52	FEMALE	498	Untreated primary (de novo) GBM	Brain	Dead	1	83		Recurrence	WITH TUMOR		52	Not Available	TCGA-16-0850	389d5472-9e4a-47b3-bd6c-994eb0fafea2	17	-19281	498	0	496																								Not Available	NOT HISPANIC OR LATINO	TCGA-16-0850-F25305	abb7c2cb-7104-41fe-a9c8-72e8196a2747	17
TCGA-02-0060	66	FEMALE	183	Untreated primary (de novo) GBM	Brain	Dead	1	183		Progression of Disease	WITH TUMOR		66	Not Available	TCGA-02-0060	686ac6b5-fdb2-417e-9e32-cbad7214e677	16	-24151	183	0	183	TCGA-02-0060-D22329;TCGA-02-0060-D22328	ab324f3a-3f83-49d7-a42d-9012e081b67b;123720bd-30bc-45bd-a9d7-2676c2a7d56e	Not Available;Not Available	2;2	182;182	15;15	Temozolomide;Temozolomide	Not Available;Not Available	4;4	3;3	Not Available;Not Available	mg/m2/day;mg/m2	OTHER, SPECIFY IN NOTES;ADJUVANT	Concurrent;Not Applicable	Not Available;Not Available	PO;PO	NO;NO	Chemotherapy;Chemotherapy	Not Available;Not Available	600;75	mg/m2/day;mg/m2	Not Available;Not Available	2009;2009	Not Available	NOT HISPANIC OR LATINO	TCGA-02-0060-F22327	e817faa4-4e62-476e-871b-5abcb5b717f7	16
[truncated: 548 more rows]
[truncated: 74 more columns]
